# Supplementary material for: Gender and racial bias unveiled: clinical artificial intelligence (AI) and machine learning (ML) algorithms are fanning the flames of inequity
Source: Oxf Open Digit Health. 2025 Oct 9;3:oqaf027. doi: 10.1093/oodh/oqaf027 (PMC12560773; doi:10.1093/oodh/oqaf027)
Supplement: 092623_HS-Latest_Model_Update_oqaf027 [file 092623_hs-latest_model_update_oqaf027.xlsx]

## Sheet: Sheet1
Covidence	StudyID	Title	ReviewerName	E	F	Leadauthorcontactdetails	PublicationSetting	GeographicalRegion	Studyaim	Samplesize	TypeofAlgorithm	Biomedicalsysteminvolved	Oncologymalignancyrelated	Covid19relatedmodel	Stageofmodeldeployment	DatasourceRegistry	DatasourceEHR	Demographicbreakdownbyethnici	Demographicbreakdownbygender	StudyDesign	Handlingofmissingdatadeclare	Outcomeswelldefined	Externalvalidationofthemodel	Modelupdatingprocesssuggested	Strengthandweaknessofmodeld	Modelreportinganddevelopment	StudyDesignScore	HandlingofmissingdataScore	OutcomeScore	Missingvalue_final	Outcomeswelldefined_final	External_final	Model_final	Strength_final	Development_final	StudyDesign_final	Quality_Scores	modelupdate_lr	publication_lr2	publication_lr	stageofmodel_lr	Quality_base	studyaim_lr	biomed_lr	geograph_lr
7	Adua 2021	Predictive model and feature importance for early detection of type II diabetes mellitus	Ahmed Otokiti	Predictive model and feature importance for early detection of type II diabetes mellitus	https://doi.org/10.1186/s41231-021-00096-z	Adua et al. 2021	Academic center	Other: Ghana: Africa	Predictive	219	Traditional Machine learning ; Neural Networks	Endocrinology	No	No	Research	Closed registry/proprietary	No	No	Yes	Prospective cohort	Yes	No	No	No	Yes	No	1	1		1	0	1	0	1	0	1	4	0	0	0	0	0	0	6
8	Agasthi 2021	Artificial Intelligence Trumps TAVI2-SCORE and CoreValve Score in Predicting 1-Year Mortality Post-Transcatheter Aortic Valve Replacement	Ilse Siguachi	Artificial Intelligence Trumps TAVI2-SCORE and CoreValve Score in Predicting 1-Year Mortality Post-Transcatheter Aortic Valve Replacement	https://doi.org/10.1016/j.carrev.2020.08.010	Agasthi et al. 2021	Non-academic medical center	USA	Prognostic	1055	Traditional Machine learning	Cardiovascular	No	No	Research	Closed registry/proprietary	Yes	No	Yes	Retrospective	Yes	No	No	No	Yes	No	1	1		1	0	1	0	1	0	1	4	0	1	1	0	0	1	0	12
9	Agasthi 2020	Machine learning helps predict long-term mortality and graft failure in patients undergoing heart transplant	Ahmed Otokiti	Machine learning helps predict longâ€‘term mortality and graft failure in patients undergoing heart transplant	https://doi.org/10.1007/s11748-020-01375-6	Agasthi et al.2020	Academic center	USA	Prognostic	15236	Traditional Machine learning	Cardiovascular	No	No	Research	Open registry/open source	No	No	No	Retrospective	Yes	No	No	No	Yes	No	1	1		1	0	1	0	1	0	1	4	0	0	0	0	0	1	0	12
13	Al-iedani 2020	Spiral MRSI and tissue segmentation of normal-appearing white matter and white matter lesions in relapsing remitting multiple sclerosis patients	HUAN-JU SHIH	Spiral MRSI and tissue segmentation of normal-appearing white matter and white matter lesions in relapsing remitting multiple sclerosis patientsâ˜†	https://doi.org/10.1016/j.mri.2020.09.001	Al-iedani et al. 2020	Academic center	Australia	Predictive	21	Traditional Machine learning	Neurology	No	No	Research	Closed registry/proprietary	Yes	No	Yes	Retrospective	No	No	No	No	Yes	No	1	0		0	0	1	0	1	0	1	3	0	0	0	0	0	0	1	0
16	Ali 2021	Prediction of Multidrug-Resistant Tuberculosis Using Machine Learning Algorithms in SWAT, Pakistan	Seyi Akinloye	Prediction of Multidrug-Resistant Tuberculosis Using Machine Learning Algorithms in SWAT, Pakistan	https://doi.org/10.1155/2021/2567080	Ali et al. 2021	Academic center	Other: Pakistan	Predictive	275	Traditional Machine learning ; Neural Networks	Infectious disease	No	No	Research	Closed registry/proprietary	No	No	No	Retrospective	Yes	No	No	No	Yes	No	1	1		1	0	1	0	1	0	1	4	0	0	0	0	0	0	3
17	Aliakbaryhosseinabadi 2021	Participant-specific classifier tuning increases the performance of hand movement detection from EEG in patients with amyotrophic lateral sclerosis	HUAN-JU SHIH	Participant-specific classifier tuning increases the performance of hand movement detection from EEG in patients with amyotrophic lateral sclerosis	https://doi.org/10.1088/1741-2552/ac15e3	Aliakbaryhosseinabadi et al. 2021	Academic center	EU	Predictive	30	Traditional Machine learning	Neurology	No	No	Research	Closed registry/proprietary	Yes	No	Yes	Retrospective	No	No	No	Yes	No	No	1	0		0	0	1	2	0	0	1	4	1	0	0	0	0	0	1	3
19	Altuve 2021	Multiclass classification of metabolic conditions using fasting plasma levels of glucose and insulin	Ahmed Otokiti	Multiclass classification of metabolic conditions using fasting plasma levels of glucose and insulin	https://doi.org/10.1007/s12553-021-00550-w	Altuve et al.2021	Academic center	EU	Predictive	2835	Traditional Machine learning ; Neural Networks	Endocrinology	No	No	Research	Open registry/open source	No	No	No	Retrospective	No	No	No	No	No	No	1	0		0	0	1	0	0	0	1	2	0	0	0	0	0	0	6	3
20	Alves 2021	Combining machine learning and texture analysis to differentiate mediastinal lymph nodes in lung cancer patients	Ahmed Otokiti	Combining machine learning and texture analysis to differentiate mediastinal lymph nodes in lung cancer patients	https://doi.org/10.1007/s13246-021-00988-2	Alves et al. 2021	Academic center	Other: Brazil: South America	Prognostic	18	Traditional Machine learning	Respiratory	Yes	No	Research	Closed registry/proprietary	Yes	Yes	No	Retrospective	No	No	No	Yes	Yes	No	1	0		0	0	1	2	1	0	1	5	1	0	0	0	1	1	2
21	Alzghoul 2020	Pulmonary Embolism in Acute Asthma Exacerbation: Clinical Characteristics, Prediction Model and Hospital Outcomes	Ahmed Otokiti	Pulmonary Embolism in Acute Asthma Exacerbation: Clinical Characteristics, Prediction Model and Hospital Outcomes	https://doi.org/10.1007/s00408-020-00363-0	Alzghoul et al. 2020	Academic center	USA	Predictive	758	Traditional Machine learning	Respiratory	No	No	Research	Closed registry/proprietary	Yes	Yes	Yes	Retrospective	No	No	No	No	Yes	No	1	0		0	0	1	0	1	0	1	3	0	0	0	0	0	0	2	12
22	Amer 2020	Vital Signs Prediction and Early Warning Score Calculation Based on Continuous Monitoring of Hospitalised Patients Using Wearable Technology	Ahmed Otokiti	Vital Signs Prediction and Early Warning ScoreCalculation Based on Continuous Monitoringof Hospitalised Patients Using Wearable Technology	doi:10.3390/s20226593	Amer et al. 2020	Academic center	EU	Prognostic	52	Traditional Machine learning ; Neural Networks	Multi-systemic	No	No	Research	Closed registry/proprietary	Yes	No	No	Prospective cohort	No	No	No	No	No	No	1	0		0	0	1	0	0	0	1	2	0	0	0	0	0	1	7	3
23	Aouraghe 2020	A novel approach combining temporal and spectral features of Arabic online handwriting for Parkinson's disease prediction	HUAN-JU SHIH	A novel approach combining temporal and spectral features of Arabic online handwriting for Parkinsonâ€™s disease prediction	https://doi.org/10.1016/j.jneumeth.2020.108727	Aouraghe et al., 2020	Non-academic medical center	Other: Morocco	Predictive	40	Traditional Machine learning ; Neural Networks	Dermatology	No	No	Research	Closed registry/proprietary	Yes	No	No	Retrospective	No	No	No	No	Yes	No	1	0		0	0	1	0	1	0	1	3	0	1	1	0	0	0	13
24	Aydemir 2020	Determination of hypertension disease using chirp z-transform and statistical features of optimal band-pass filtered short-time photoplethysmography signals	Ilse Siguachi	Determination of hypertension disease using chirp z-transform and statistical features of optimal band-pass filtered short-time photoplethysmography signals	https://doi.org/10.1088/2057-1976/abc634	Aydemir et al. 2020	Academic center	Other: Turkey	Predictive	657	Traditional Machine learning	Cardiovascular	No	No	Research	Closed registry/proprietary	Yes	No	Yes	Randomized controlled trial(RCT)	No	No	No	No	Yes	No	2	0		0	0	1	0	1	0	2	4	0	0	0	0	0	0	0
26	Baars 2020	Liver parameters as part of a non-invasive model for prediction of all-cause mortality after myocardial infarction	Ahmed Otokiti	Liver parameters as part of a non-invasive model for prediction of all-cause mortality after myocardial infarction	DOI: https://doi.org/10.5114/aoms.2018.75678	Baars et al. 2020	Academic center	EU	Prognostic	569	Traditional Machine learning	Cardiovascular	No	No	Research	Closed registry/proprietary	Yes	Yes	Yes	Prospective cohort	Yes	No	No	No	Yes	No	1	1		1	0	1	0	1	0	1	4	0	0	0	0	0	1	0	3
29	Bai 2020	Development and validation of a clinical model to predict intraoperative hemodynamic instability in patients with pheochromocytomas surgery	Glory Yeesuf	Development and validation of a clinical model to predict intraoperative hemodynamic instability in patients with pheochromocytomas surgery	10.1507/endocrj.EJ19-0278.	Bai et al 2020	Academic center	China/Taiwan	Predictive	283	Traditional Machine learning	Endocrinology	Yes	No	Research	Open registry/open source	Yes	No	Yes	Retrospective	No	Yes	Yes	No	Yes	Other: LASSO	1	0	1	0	1	2	0	1	0	1	5	0	0	0	0	1	0	6
30	Bai 2021	Clinical Feature-Based Machine Learning Model for 1-Year Mortality Risk Prediction of ST-Segment Elevation Myocardial Infarction in Patients with Hyperuricemia: A Retrospective Study	Seyi Akinloye	Clinical Feature-Based Machine Learning Model for 1-YearMortality Risk Prediction of ST-Segment Elevation MyocardialInfarction in Patients with Hyperuricemia: A Retrospective Study	https://doi.org/10.1155/2021/7252280	Bai et al. 2021	Academic center	China/Taiwan	Prognostic	656	Traditional Machine learning	Cardiovascular	No	No	Research	Closed registry/proprietary	No	No	Yes	Retrospective	Yes	Yes	No	No	Yes	Yes	1	1		1	1	1	0	1	1	1	6	0	0	0	0	1	1	0
31	Balakrishnan 2021	A comprehensive performance analysis of various classifier models for coronary artery disease prediction	HUAN-JU SHIH	A Comprehensive Performance Analysis of Various Classifier Models for Coronary Artery Disease Prediction	10.4018/IJCINI.20211001.oa36	Balakrishnan et al., 2021	Vendor/Industry	Other: India	Prognostic	573	Traditional Machine learning ; Neural Networks	Cardiovascular	No	No	Research	Open registry/open source	Yes	No	Yes	Retrospective	Yes	No	Yes	No	No	No	1	1		1	0	2	0	0	0	1	4	0	1	2	0	0	1	0
34	Barak-Corren 2021	Prediction of patient disposition: comparison of computer and human approaches and a proposed synthesis	Seyi Akinloye	Prediction of patient disposition: comparison of computer and human approaches and a proposed synthesis	doi: 10.1093/jamia/ocab076	Barak-Corren et al. 2021	Academic center	USA	Predictive	198	Traditional Machine learning	Multi-systemic	No	No	Research	Closed registry/proprietary	No	Yes	Yes	Prospective cohort	Yes	No	No	Yes	Yes	Yes	1	1		1	0	1	2	1	1	1	7	1	0	0	0	1	0	7	12
35	Barchitta 2021	Early prediction of seven-day mortality in intensive care unit using a machine learning model: Results from the spin-uti project	HUAN-JU SHIH	Early Prediction of Seven-Day Mortality in Intensive Care Unit Using a Machine Learning Model: Results from the spin-uti project	https://doi.org/10.3390/jcm10050992	Barchitta et al. 2021	Non-academic medical center	Other: Switzerland	Prognostic	3782	Traditional Machine learning	Infectious disease	No	No	Research	Closed registry/proprietary	No	No	Yes	Retrospective	Yes	No	Yes	Yes	Yes	No	1	1		1	0	2	2	1	0	1	7	1	1	1	0	1	1	3
36	Bashar 2021	Atrial fibrillation prediction from critically ill sepsis patients	Glory Yeesuf	Atrial Fibrillation Prediction from Critically Ill Sepsis Patients	10.3390/bios11080269	Bashar et al. 2021	Academic center	USA	Predictive	50	Traditional Machine learning	Cardiovascular	No	No	Research	Open registry/open source	Yes	No	No	Retrospective	No	No	Yes	No	Yes	No	1	0		0	0	2	0	1	0	1	4	0	0	0	0	0	0	0	12
39	Bellocchio 2021	Validation of a novel predictive algorithm for kidney failure in patients suffering from chronic kidney disease: The prognostic reasoning system for chronic kidney disease (PROGRES-CKD)	Makuochukwu Mary-Ann Ozoude	Validation of a Novel Predictive Algorithm for Kidney Failure in Patients Suffering from Chronic Kidney Disease: The prognostic Reasoning System for Chronic Kidney Disease (PROGRES-CKD)	https://doi.org/10.3390/ijerph182312649	Bellocchio et al 2021	Academic center	EU	Predictive	22535	Traditional Machine learning	Genitourinary	No	No	Research	Closed registry/proprietary	Yes	No	No	Prospective cohort	Yes	No	Yes	Yes	Yes	Yes	1	1		1	0	2	2	1	1	1	8	1	0	0	0	1	0	4	3
40	.	PredictMed: A Machine Learning Model for Identifying Risk Factors of Neuromuscular Hip Dysplasia: A Multicenter Descriptive Study	Makuochukwu Mary-Ann Ozoude	Predictmed: A Machine Learning Model For Identifying Risk Factors of Neuromuscular Hip Dysplasia: A Multicenter Descriptive Study	Ihttps://doi.org/10.1055/s-0040-1721703.ISSN0174-304X.	CM Bertoncelli et al 2021	Academic center	EU	Predictive	112	Traditional Machine learning	Orthopedics/MSK	No	No	Production/Post research	Closed registry/proprietary	Yes	No	Yes	cross sectional	Yes	No	Yes	Yes	Yes	No	1	1		1	0	2	2	1	0	1	7	1	0	0	1	1	0	5	3
41	Bezzan 2021	Predicting special care during the COVID-19 pandemic: a machine learning approach	HUAN-JU SHIH	Predicting special care during the COVID-19 pandemic: a machine learning approach	https://doi.org/10.1007/s13755-021-00164-6	Bezzan et al. 2021	Non-academic medical center	Other: Brazil	Predictive	9633	Traditional Machine learning	Respiratory	No	Yes	Research	Closed registry/proprietary	Yes	No	No	Retrospective	No	No	Yes	Yes	Yes	No	1	0		0	0	2	2	1	0	1	6	1	1	1	0	1	0	2
45	Binson 2021	Discrimination of COPD and lung cancer from controls through breath analysis using a self-developed e-nose	Ilse Siguachi	Discrimination of COPD and lung cancer from controls through breath analysis using a self-developed e-nose	https://doi.org/10.1088/1752-7163/ac1326	Binson et al. 2021	Academic center	Other: India	Predictive	142	Traditional Machine learning	Respiratory	Yes	No	Research	Open registry/open source	No	No	Yes	Randomized controlled trial(RCT)	No	No	No	No	Yes	No	2	0		0	0	1	0	1	0	2	4	0	0	0	0	0	0	2
46	Bittencourt 2021	Self-Reported Complaints as Prognostic Markers for Outcome After Mild Traumatic Brain Injury in Elderly: A Machine Learning Approach	HUAN-JU SHIH	Self-Reported Complaints as Prognostic Markers for Outcome After Mild Traumatic Brain Injury in Elderly: A Machine Learning Approach	https://doi.org/10.3389/fneur.2021.751539	Bittencourt et al. 2021	Academic center	Other: Netherlands	Prognostic	148	Traditional Machine learning	Neurology	No	No	Research	Closed registry/proprietary	No	No	No	Prospective cohort	Yes	Yes	Yes	Yes	Yes	No	1	1		1	1	2	2	1	0	1	8	1	0	0	0	1	1	1
48	Bloomfield 2021	Machine learning and wearable sensors at preoperative assessments: Functional recovery prediction to set realistic expectations for knee replacements	Ilse Siguachi	Machine learning and wearable sensors at preoperative assessments: Functional recovery prediction to set realistic expectations for knee replacements	https://doi.org/10.1016/j.medengphy.2020.12.007	Bloomfield et al. 2021	Academic center	U.K	Predictive	82	Traditional Machine learning	Orthopedics/MSK	No	No	Research	Closed registry/proprietary	Yes	No	Yes	Randomized controlled trial(RCT)	No	No	No	No	Yes	No	2	0		0	0	1	0	1	0	2	4	0	0	0	0	0	0	5	11
49	Bolourani 2021	A Machine Learning Prediction Model of Respiratory Failure Within 48 Hours of Patient Admission for COVID-19: Model Development and Validation	HUAN-JU SHIH	A Machine Learning Prediction Model of Respiratory Failure Within48 Hours of Patient Admission for COVID-19:Model Developmentand Validation	10.2196/24246	Bolourani et al. 2021	Non-academic medical center	USA	Predictive	11525	Traditional Machine learning	Respiratory	No	Yes	Research	Closed registry/proprietary	Yes	Yes	Yes	Retrospective	Yes	Yes	Yes	Yes	Yes	No	1	1		1	1	2	2	1	0	1	8	1	1	1	0	1	0	2	12
52	Bondar 2021	Initial independent validation of a genomic heart failure survival prediction algorithm	Consensus	Initial independent validation of a genomic heart failure survival prediction algorithm	https://doi.org/10.1080/23808993.2021.1882847	Bondar et al., 2021	Academic center	USA	Predictive	154	Traditional Machine learning	Cardiovascular	No	No	Research	Closed registry/proprietary	Yes	No	Yes	Retrospective	.	.	Yes	No	Yes	No	1					2	0	1	0	1	4	0	0	0	0	0	0	0	12
53	Boo 2021	Comparison of prediction models for mortality related to injuries from road traffic accidents after correcting for undersampling	Seyi Akinloye	Comparison of Prediction Models for Mortality Related to Injuries from Road Traffic Accidents after Correcting for Undersampling	https://doi.org/10.3390/ijerph18115604	Boo and Choi 2021	Academic center	Other: Korea	Prognostic	127361	Traditional Machine learning	Orthopedics/MSK	No	No	Research	Closed registry/proprietary	No	No	Yes	Retrospective	No	No	No	No	Yes	No	1	0		0	0	1	0	1	0	1	3	0	0	0	0	0	1	5
54	Borakati 2021	New onset diabetes after partial pancreatectomy: development of a novel predictive model using machine learning	Maxwell Edomwande	NEW ONSET DIABETES AFTER PARTIAL PANCREATECTOMY: DEVELOPMENT OF A NOVEL PREDICTIVE MODEL USING MACHINE LEARNING	.	Borakati et al. 2021	Academic center	U.K	Predictive	380	Traditional Machine learning	Endocrinology	No	No	Research	Closed registry/proprietary	Yes	No	No	Retrospective	No	No	No	No	No	No	1	0		0	0	1	0	0	0	1	2	0	0	0	0	0	0	6	11
56	Bruno 2021	A machine learning approach to predict the postoperative length of stay after coronary artery bypass grafting using preoperative characteristics	HUAN-JU SHIH	A Machine Learning Approach to Predict thePostoperative Length of Stay After Coronary Artery BypassGrafting Using Preoperative Characteristics	NA	Bruno et al. (No year)	Academic center	EU	Prognostic	2082	Traditional Machine learning	Cardiovascular	No	No	Research	Closed registry/proprietary	No	No	Yes	Retrospective	No	No	Yes	No	No	No	1	0		0	0	2	0	0	0	1	3	0	0	0	0	0	1	0	3
57	BuenoDuarte 2020	Gas chromatography-mass spectrometry untargeted profiling of non-Hodgkin's lymphoma urinary metabolite markers	Ahmed Otokiti	Gas chromatography-mass spectrometry untargetedprofiling of non-Hodgkinâ€™s lymphoma urinary metabolite markers	https://doi.org/10.1007/s00216-020-02881-5	BuenoDuarte et al. 2020	Academic center	Other: South America; Brazil	Prognostic	.	Traditional Machine learning	Other: Hematology	Yes	No	Research	Closed registry/proprietary	No	No	Yes	Prospective cohort	No	No	No	No	No	No	1	0		0	0	1	0	0	0	1	2	0	0	0	0	0	1
58	Bukret 2021	A Novel Artificial Intelligence-assisted Risk Assessment Model for Preventing Complications in Esthetic Surgery	HUAN-JU SHIH	A Novel Artificial Intelligenceâ€“assisted Risk Assessment Model for Preventing Complications in Esthetic Surgery	10.1097/GOX.0000000000003698	Bukret et al., 2021	Academic center	Other: Argentina	Prognostic	372	Traditional Machine learning	Infectious disease	No	No	Research	Open registry/open source	Yes	No	Yes	Retrospective	Yes	No	No	No	Yes	No	1	1		1	0	1	0	1	0	1	4	0	0	0	0	0	1	3
63	Camerlingo 2020	Mathematical Models of Meal Amount and Timing Variability With Implementation in the Type-1 Diabetes Patient Decision Simulator	HUAN-JU SHIH	Mathematical Models of Meal Amount and Timing Variability With Implementation in the Type-1 Diabetes Patient Decision Simulator	10.1177/1932296820952123	Camerlingo et al., 2021	Academic center	EU	Prognostic	32	Traditional Machine learning	Endocrinology	No	No	Research	Closed registry/proprietary	Yes	No	Yes	Retrospective	No	No	Yes	Yes	No	No	1	0		0	0	2	2	0	0	1	5	1	0	0	0	1	1	6	3
64	Campagner 2020	Assessment and prediction of spine surgery invasiveness with machine learning techniques	HUAN-JU SHIH	Assessment and prediction of spine surgery invasiveness with machine learning techniques	https://doi.org/10.1016/j.compbiomed.2020.103796	Campagner et al., 2020	Non-academic medical center	EU	Predictive	72	Traditional Machine learning	Orthopedics/MSK	No	No	Research	Closed registry/proprietary	Yes	No	Yes	Randomized controlled trial(RCT)	Yes	No	Yes	No	Yes	Yes	2	1		1	0	2	0	1	1	2	7	0	1	1	0	1	0	5	3
65	Canedo 2021	A Palliative Care Consult Trigger Tool for Trauma Patients (W225A)	Makuochukwu Mary-Ann Ozoude	A Palliative Care Consult Trigger Tool For Trauma Patients (W225A)	https://doi.org/10.1016/j.jpainsymman.2019.12.170	Canedo et al 2021	Non-academic medical center	Other: Jamaica	Predictive	2197	Traditional Machine learning	Orthopedics/MSK	No	No	Research	Closed registry/proprietary	Yes	No	No	Retrospective	No	No	No	Yes	No	No	1	0		0	0	1	2	0	0	1	4	1	1	1	0	0	0	5
66	Carra 2020	Data-driven ICU management: Using Big Data and algorithms to improve outcomes	HUAN-JU SHIH	Data-driven ICU management: Using Big Data and algorithms to improve outcomes	https://doi.org/10.1016/j.jcrc.2020.09.002	Carra et al., 2020	Academic center	EU	Predictive	NA	Traditional Machine learning	Other: ICU	No	No	Research	Closed registry/proprietary	Yes	No	No	NA	No	No	No	Yes	No	Yes		0		0	0	1	2	0	1		4	1	0	0	0	0	0	14	3
67	Carrasco-Gomez 2021	EEG functional connectivity contributes to outcome prediction of postanoxic coma	Seyi Akinloye	EEG functional connectivity contributes to outcome prediction of postanoxic coma	https://doi.org/10.1016/j.clinph.2021.02.011	Carrasco-Gomez et al. 2021	Academic center	EU	Predictive	594	Traditional Machine learning	Neurology	No	No	Research	Closed registry/proprietary	Yes	No	Yes	Prospective cohort	No	No	No	No	Yes	No	1	0		0	0	1	0	1	0	1	3	0	0	0	0	0	0	1	3
68	Castillo-Olea 2020	Evaluation of prevalence of the sarcopenia level using machine learning techniques: Case study in tijuana baja california, mexico	Ahmed Otokiti	Evaluation of Prevalence of the Sarcopenia LevelUsing Machine Learning Techniques: Case Study inTijuana Baja California, Mexico	doi:10.3390/ijerph17061917	Castillo-Olea et. al 2020	Academic center	EU	Prognostic	166	Traditional Machine learning	Orthopedics/MSK	No	No	Research	Closed registry/proprietary	Yes	No	Yes	Prospective cohort	No	No	No	No	Yes	No	1	0		0	0	1	0	1	0	1	3	0	0	0	0	0	1	5	3
69	Centonze 2021	Machine learning for predicting survival in poorly differentiated neuroendocrine carcinoma: Pooled analysis of four retrospective studies	HUAN-JU SHIH	Machine learning for predicting survival in poorly differentiated neuroendocrine carcinoma: Pooled analysis of four retrospective studies	.	Centonze et al. 2021	Non-academic medical center	Other: Italy	Prognostic	422	Traditional Machine learning	Multi-systemic	Yes	No	Research	Closed registry/proprietary	No	No	No	Retrospective	No	No	No	Yes	No	No	1	0		0	0	1	2	0	0	1	4	1	1	1	0	0	1	7
70	Chen 2021	Prediction models for pulmonary function during acute exacerbation of chronic obstructive pulmonary disease	Consensus	Prediction models for pulmonary function during acute exacerbation of chronic obstructive pulmonary disease	https://doi.org/10.1088/1361-6579/abc792	Chen et al. 2021	Academic center	China/Taiwan	Predictive	143	Traditional Machine learning	Respiratory	No	No	Research	Closed registry/proprietary	Yes	No	Yes	Retrospective	No	No	No	No	Yes	No	1	0		0	0	1	0	1	0	1	3	0	0	0	0	0	0	2
71	Chen 2021	Measuring activities of daily living in stroke patients with motion machine learning algorithms: A pilot study	HUAN-JU SHIH	Measuring Activities of Daily Living in Stroke Patients withMotion Machine Learning Algorithms: A Pilot Study	https://doi.org/10.3390/ijerph18041634	Chen et al. 2021	Academic center	USA	Prognostic	11	Traditional Machine learning	Cardiovascular	No	No	Research	Closed registry/proprietary	No	Yes	Yes	Retrospective	No	No	Yes	No	No	No	1	0		0	0	2	0	0	0	1	3	0	0	0	0	0	1	0	12
72	Chen 2020	The prediction value of PI-RADS v2 score in high-grade prostate cancer: A multicenter retrospective study	Glory Yeesuf	The predictionvalue of PI-RADS v2 scorein high-grade Prostate Cancer: amulticenter retrospective study	10.7150/ijms.45730	Chen et al 2020	Academic center	China/Taiwan	Predictive	316	Traditional Machine learning	Other: urology (prostate)	Yes	No	Research	Open registry/open source	Yes	No	No	Retrospective	No	Yes	Yes	No	No	No	1	0		0	1	2	0	0	0	1	4	0	0	0	0	0	0
73	Chen 2021	Machine learning for prediction and risk stratification of lupus nephritis renal flare	Makuochukwu Mary-Ann Ozoude	Machine Learning for Prediction and Risk Stratification of Lupus Nephritis Renal Flare	10.1159/000513566	Chen et al 2021	Academic center	China/Taiwan	Predictive	1694	Traditional Machine learning	Genitourinary	No	No	Research	Closed registry/proprietary	No	No	No	Prospective cohort	Yes	Yes	No	Yes	Yes	Other: XGBOOST	1	1		1	1	1	2	1	0	1	7	1	0	0	0	1	0	4
75	Chen 2021	Machine learning models of ischemia/hemorrhage in moyamoya disease and analysis of its risk factors	Seyi Akinloye	Machine learning models of ischemia/hemorrhage in moyamoya disease and analysis of its risk factors	https://doi.org/10.1016/j.clineuro.2021.106919	Chen et al. 2021	Academic center	Canada	Predictive	790	Traditional Machine learning	Neurology	No	No	Research	Closed registry/proprietary	Yes	No	Yes	Retrospective	No	No	Yes	No	Yes	No	1	0		0	0	2	0	1	0	1	4	0	0	0	0	0	0	1	1
76	Cherry 2020	A Novel Prediction Model to Identify Patients with Early-Stage Esophageal Cancer	HUAN-JU SHIH	A Novel Prediction Model to Identify Patients with Early-Stage Esophageal Cancer	https://doi.org/10.1016/j.ijrobp.2020.07.1961	Chen et al. 2020	Non-academic medical center	USA	Predictive	5421	Traditional Machine learning	Gastroenterology	No	No	Research	Closed registry/proprietary	Yes	Yes	Yes	Retrospective	No	No	Yes	No	No	No	1	0		0	0	2	0	0	0	1	3	0	1	1	0	0	0	8	12
78	Chiu 2021	Enhancement of prostate cancer diagnosis by machine learning techniques: an algorithm development and validation study	HUAN-JU SHIH	Enhancement of prostate cancer diagnosis by machine learningtechniques: an algorithm development and validation study	https://doi.org/10.1038/s41391-021-00429-x	Chiu et al. 2021	Non-academic medical center	Other: Hong Kong	Predictive	4659	Traditional Machine learning	Genitourinary	Yes	No	Research	Closed registry/proprietary	No	No	No	Retrospective	No	No	Yes	Yes	No	No	1	0		0	0	2	2	0	0	1	5	1	1	1	0	1	0	4
79	Chiu 2021	Health data-driven machine learning algorithms applied to risk indicators assessment for chronic kidney disease	HUAN-JU SHIH	Health Data-Driven Machine Learning Algorithms Applied to Risk Indicators Assessment for Chronic Kidney Disease	DOI10.2147/RMHP.S319405	Chiu et al. 2021	Vendor/Industry	China/Taiwan	Predictive	65394	Traditional Machine learning	Genitourinary	No	No	Research	Closed registry/proprietary	No	No	Yes	cross sectional	No	No	Yes	Yes	No	Yes	1	0		0	0	2	2	0	1	1	6	1	1	2	0	1	0	4
82	Choi 2021	Prediction of hemorrhagic transformation after ischemic stroke using machine learning	Ahmed Otokiti	Prediction of Hemorrhagic Transformation after Ischemic Stroke Using Machine Learning	https://doi.org/10.3390/jpm11090863	Choi et al. 2021	Academic center	Other: Korea	Predictive	2028	Traditional Machine learning ; Neural Networks	Neurology	No	No	Research	Closed registry/proprietary	Yes	No	Yes	Prospective cohort	No	No	No	No	No	No	1	0		0	0	1	0	0	0	1	2	0	0	0	0	0	0	1
84	Chou 2020	Predictive Models for Neonatal Follow-Up Serum Bilirubin: Model Development and Validation	Seyi Akinloye	Predictive Models for Neonatal Follow-Up Serum Bilirubin: Model Development and Validation	http://dx.doi.org/10.2196/21222	Chou 2020	Academic center	USA	Predictive	52149	Traditional Machine learning ; Neural Networks	Gastroenterology	No	No	Research	Closed registry/proprietary	Yes	No	No	Retrospective	Yes	No	No	No	Yes	No	1	1		1	0	1	0	1	0	1	4	0	0	0	0	0	0	8	12
85	Chowdhury 2021	An early warning tool for predicting mortality risk of covid-19 patients using machine learning	Seyi Akinloye	An Early Warning Tool for Predicting Mortality Risk of COVIDâ€‘19 Patients Using Machine Learning	https://doi.org/10.1007/s12559-020-09812-7	Chowdhury et al. 2021	Academic center	Other: Qatar	Prognostic	375	Traditional Machine learning	Infectious disease	No	Yes	Research	Closed registry/proprietary	Yes	No	Yes	Retrospective	No	No	Yes	No	No	No	1	0		0	0	2	0	0	0	1	3	0	0	0	0	0	1	3
86	Chowdhury 2021	Performance analysis of conventional machine learning algorithms for identification of chronic kidney disease in type 1 diabetes mellitus patients	Consensus	Performance Analysis of Conventional Machine LearningAlgorithms for Identification of Chronic Kidney Disease inType 1 Diabetes Mellitus Patients	https://doi.org/10.3390/diagnostics11122267	Chowdhury et al. 2021	.	USA	Predictive	481	Traditional Machine learning	Genitourinary	No	No	Research	Open registry/open source	No	No	No	Retrospective	Yes	No	Yes	Yes	No	No	1	1		1	0	2	2	0	0	1	6	1			0	1	0	4	12
88	Chu 2021	Risk Stratification of Early-Stage Cervical Cancer with Intermediate-Risk Factors: Model Development and Validation Based on Machine Learning Algorithm	Ilse Siguachi	Risk Stratification of Early-Stage Cervical Cancer withIntermediate-Risk Factors: Model Development and ValidationBased on Machine Learning Algorithm	http://dx.doi.org/10.1002/onco.13956	Chu et al. 2007	Non-academic medical center	China/Taiwan	Prognostic	481	Traditional Machine learning	Other: Gynecology and Obstetrics	Yes	No	Research	Closed registry/proprietary	Yes	No	No	Retrospective	No	Yes	Yes	No	Yes	No	1	0		0	1	2	0	1	0	1	5	0	1	1	0	1	1
93	Cohen 2020	Detecting rare diseases in electronic health records using machine learning and knowledge engineering: Case study of acute hepatic porphyria	Consensus	Detecting rare diseases in electronic health records using machine learning and knowledge engineering: Case study of acute hepatic porphyria	https://doi.org/10.1371/journal.pone.0235574	Cohen et al. 2020	Academic center	USA	Predictive	30	Traditional Machine learning	Gastroenterology	No	No	Research	Closed registry/proprietary	Yes	No	No	Retrospective	Yes	No	No	No	No	No	1	1		1	0	1	0	0	0	1	3	0	0	0	0	0	0	8	12
94	Cooper 2021	Acute graft-versus-host disease following orthotopic liver transplantation: Predicting this rare complication using machine learning	Seyi Akinloye	Acute Graft-Versus-Host Disease After Orthotopic Liver Transplantation: Predicting This Rare Complication Using Machine Learning	DOI 10.1002/lt.26318	Cooper et al. 2021	Academic center	USA	Predictive	1938	Traditional Machine learning ; Neural Networks	Multi-systemic	No	No	Research	Closed registry/proprietary	Yes	Yes	Yes	Retrospective	Yes	Yes	No	No	Yes	No	1	1		1	1	1	0	1	0	1	5	0	0	0	0	1	0	7	12
95	Coult 2021	A method to predict ventricular fibrillation shock outcome during chest compressions	Seyi Akinloye	A method to predict ventricular fibrillation shock outcome during chest compressions	https://doi.org/10.1016/j.compbiomed.2020.104136	Coult et al. 2021	Academic center	USA	Predictive	1151	Traditional Machine learning	Cardiovascular	No	No	Research	Closed registry/proprietary	No	No	Yes	Prospective cohort	No	No	No	No	Yes	No	1	0		0	0	1	0	1	0	1	3	0	0	0	0	0	0	0	12
96	Crowson 2020	Predicting Postoperative Cochlear Implant Performance Using Supervised Machine Learning	Seyi Akinloye	Predicting Postoperative Cochlear Implant Performance Using Supervised Machine Learning	DOI: 10.1097/MAO.0000000000002710	Crowson et al. 2010	Academic center	Canada	Predictive	1604	Traditional Machine learning ; Neural Networks	ENT	No	No	Research	Closed registry/proprietary	Yes	No	Yes	Retrospective	No	Yes	No	No	Yes	No	1	0		0	1	1	0	1	0	1	4	0	0	0	0	0	0	12	1
98	Cui 2021	Death after discharge: prognostic model of 1-year mortality in traumatic brain injury patients undergoing decompressive craniectomy	Ilse Siguachi	Death after discharge: prognostic model of1-year mortality in traumatic brain injurypatients undergoing decompressivecraniectomy	10.1186/s41016-021-00242-4	Cui et al.	Non-academic medical center	China/Taiwan	Predictive	230	Traditional Machine learning	Neurology	No	No	Research	Closed registry/proprietary	Yes	No	Yes	Retrospective	Yes	No	Yes	No	Yes	No	1	1		1	0	2	0	1	0	1	5	0	1	1	0	1	0	1
101	DeCooman 2020	Personalizing Heart Rate-Based Seizure Detection Using Supervised SVM Transfer Learning	Maxwell Edomwande	Personalizing Heart Rate-Based Seizure Detection Using Supervised SVM Transfer Learning	https://doi.org/10.3389/fneur.2020.00145	DeCooman et al. 2020	Academic center	Other: Belgium	Predictive	227	Neural Networks	Neurology	No	No	Research	Closed registry/proprietary	No	No	No	Retrospective	No	No	No	No	Yes	No	1	0		0	0	1	0	1	0	1	3	0	0	0	0	0	0	1
102	DeSouza 2021	Predicting the Disease Outcome in COVID-19 Positive Patients Through Machine Learning: A Retrospective Cohort Study With Brazilian Data	Maxwell Edomwande	Predicting the Disease Outcome in COVID-19 Positive Patients Through Machine Learning: A Retrospective Cohort Study With Brazilian Data	doi: 10.3389/frai.2021.579931	DeSouza et al. 2021	Governmental agency	Other: Brazil	Prognostic	8443	Traditional Machine learning	Infectious disease	No	Yes	Research	Open registry/open source	No	Yes	Yes	Retrospective	No	No	No	No	No	No	1	0		0	0	1	0	0	0	1	2	0	1	3	0	0	1	3
104	DellaPepa 2021	Machine Learning-Based Prediction of Early Recurrence in Glioblastoma Patients: A Glance towards Precision Medicine	Seyi Akinloye	Machine Learning-Based Prediction of Early Recurrence in Glioblastoma Patients: A Glance Towards Precision Medicine	DOI: 10.1093/neuros/nyab320	DellaPepa et al. 2021	Academic center	EU	Predictive	474	Traditional Machine learning	Neurology	Yes	No	Research	Closed registry/proprietary	Yes	No	No	Retrospective	No	No	No	No	Yes	Yes	1	0		0	0	1	0	1	1	1	4	0	0	0	0	0	0	1	3
105	Delval 2021	Do kinematic gait parameters help to discriminate between fallers and non-fallers with Parkinson's disease?	Seyi Akinloye	Do kinematic gait parameters help to discriminate between fallers and non-fallers with Parkinsonâ€™s disease?	https://doi.org/10.1016/j.clinph.2020.11.027	Delval et al. 2021	Academic center	EU	Predictive	174	Traditional Machine learning	Neurology	No	No	Research	Closed registry/proprietary	Yes	Yes	No	Retrospective	No	No	No	No	No	No	1	0		0	0	1	0	0	0	1	2	0	0	0	0	0	0	1	3
106	Deng 2020	Classify multicategory outcome in patients with lung adenocarcinoma using clinical, transcriptomic and clinico-transcriptomic data: Machine learning versus multinomial models	Seyi Akinloye	Classify multicategory outcome in patients with lung adenocarcinoma using clinical, transcriptomic and clinico-transcriptomic data: machine learning versus multinomial models	Not available. PMID: 33415023	Dent et al. 2020	Academic center	China/Taiwan	Predictive	522	Traditional Machine learning	Respiratory	Yes	No	Research	Closed registry/proprietary	Yes	Yes	Yes	Retrospective	No	No	No	No	Yes	No	1	0		0	0	1	0	1	0	1	3	0	0	0	0	0	0	2
107	Dengler 2021	Outcome prediction in aneurysmal subarachnoid hemorrhage: a comparison of machine learning methods and established clinico-radiological scores	Ilse Siguachi	Outcome prediction in aneurysmal subarachnoid hemorrhage:a comparison of machine learning methods and establishedclinico-radiological scores	https://doi.org/10.1007/s10143-020-01453-6	Dengler et al. 2021	Academic center	EU	Predictive	388	Traditional Machine learning ; Neural Networks	Neurology	No	No	Research	Closed registry/proprietary	Yes	No	Yes	Retrospective	Yes	Yes	Yes	No	Yes	No	1	1		1	1	2	0	1	0	1	6	0	0	0	0	1	0	1	3
108	Deodhar 2020	Use of machine learning techniques in the development and refinement of a predictive model for early diagnosis of ankylosing spondylitis	Ilse Siguachi	Use of machine learning techniques in the developmentand refinement of a predictive model for early diagnosisof ankylosing spondylitis	https://doi.org/10.1007/s10067-019-04553-x	Deodhar et al. 2020	Vendor/Industry	USA	Predictive	2799	Traditional Machine learning	Orthopedics/MSK	No	No	Research	Closed registry/proprietary	No	No	No	Retrospective	No	No	No	No	Yes	No	1	0		0	0	1	0	1	0	1	3	0	1	2	0	0	0	5	12
109	Devana 2021	Development of a Machine Learning Algorithm for Prediction of Complications and Unplanned Readmission Following Reverse Total Shoulder Arthroplasty	Seyi Akinloye	Development of a Machine Learning Algorithm for Prediction of Complications and Unplanned Readmission Following Reverse Total Shoulder Arthroplasty	DOI:10.1177/24715492211038172	Devana et al. 2021	Academic center	USA	Predictive	152	Traditional Machine learning	Orthopedics/MSK	No	No	Research	Closed registry/proprietary	Yes	Yes	Yes	Retrospective	No	No	No	No	Yes	No	1	0		0	0	1	0	1	0	1	3	0	0	0	0	0	0	5	12
111	Diaz-Ledezma 2021	2020 SCHOT Research Award: Development and Validation of a Multivariable Prediction Model of Hospital Stay in Elderly Chilean Patients Undergoing Elective Total Hip Arthroplasty Using Machine Learning	Leyla Warsame	Development and Validation of a Multivariable Prediction Model of Hospital Stay in Elderly Chilean Patients Undergoing Elective Total Hip Arthroplasty Using Machine Learning	https://doi.org/ 10.1055/s-0041-1740232	Diaz-Ledezma et al 2021	Governmental agency	Other: Chile	Predictive	8970	Traditional Machine learning	Other: Surgery	No	No	Research	Open registry/open source	Yes	No	Yes	Retrospective	No	Yes	No	No	Yes	No	1	0		0	1	1	0	1	0	1	4	0	1	3	0	0	0	18
114	Fan 2021	The prediction of asymptomatic carotid atherosclerosis with electronic health records: a comparative study of six machine learning models	Maxwell Edomwande	The prediction of asymptomatic carotid atherosclerosis with electronic health records: a comparative study of six machine learning models	https://doi.org/10.1186 /s12911-021-01480-3	Fan et al. 2021	Academic center	China/Taiwan	Predictive	18441	Traditional Machine learning	Cardiovascular	No	No	Research	Closed registry/proprietary	Yes	No	Yes	Retrospective	Yes	No	No	No	No	Other: â€œGuidelines for Developing and Reporting Machine Learning Predictive Models in Biomedical Researchâ€_x009d_. And the protocol conformed to the Declaration of Helsinki"	1	1		1	0	1	0	0	0	1	3	0	0	0	0	0	0	0
115	Fang 2021	Machine-Learning Prediction of Postoperative Pituitary Hormonal Outcomes in Nonfunctioning Pituitary Adenomas: A Multicenter Study	Consensus	Machine-Learning Prediction of Postoperative Pituitary Hormonal Outcomes in Nonfunctioning Pituitary Adenomas: A Multicenter Study	10.3389/fendo.2021.748725	Fang et al 2021	Non-academic medical center	China/Taiwan	Predictive	215	Traditional Machine learning ; Neural Networks	Endocrinology	No	No	Research	Closed registry/proprietary	Yes	No	No	Retrospective	No	Yes	No	No	Yes	No	1	0		0	1	1	0	1	0	1	4	0	1	1	0	0	0	6
116	Farhadian 2021	Risk factors associated with major adverse cardiac and cerebrovascular events following percutaneous coronary intervention: a 10-year follow-up comparing random survival forest and Cox proportional-hazards model	Consensus	Risk factors associated with major adverse cardiac and cerebrovascular events following percutaneous coronary intervention: a 10-year follow-up comparing random survival forest and Cox proportional-hazards model	https://doi.org/10.1186/s12872-020-01834-1	Farhadian et al. 2021	Non-academic medical center	Other: Iran: Middle east	Prognostic	220	Traditional Machine learning	Cardiovascular	No	No	Research	Closed registry/proprietary	Yes	No	Yes	Retrospective	No	No	No	No	Yes	No	1	0		0	0	1	0	1	0	1	3	0	1	1	0	0	1	0
119	Feng 2021	Intelligent prediction of RBC demand in trauma patients using decision tree methods	Maxwell Edomwande	Intelligent prediction of RBC demand in trauma patients using decision tree methods	https://doi.org/10.1186/s40779-021-00326-3	Feng et al. 2021	Academic center	China/Taiwan	Predictive	1371	Traditional Machine learning	Cardiovascular	No	No	Research	Closed registry/proprietary	No	No	Yes	Retrospective	No	No	No	Yes	Yes	No	1	0		0	0	1	2	1	0	1	5	1	0	0	0	1	0	0
122	Geng 2021	Lower Limb Joint Nursing and Rehabilitation System Based on Intelligent Medical Treatment	Ahmed Otokiti	Lower Limb Joint Nursing and Rehabilitation System Based on Intelligent Medical Treatment	https://doi.org/10.1155/2021/6646977	Geng et al. 2021	Vendor/Industry	China/Taiwan	Prognostic	55	Traditional Machine learning	Orthopedics/MSK	No	No	Research	Closed registry/proprietary	Yes	No	No	Retrospective	No	No	No	No	No	No	1	0		0	0	1	0	0	0	1	2	0	1	2	0	0	1	5
123	Gibson 2020	Machine learning versus traditional risk stratification methods in acute coronary syndrome: a pooled randomized clinical trial analysis	Leyla Warsame	Machine learning versus traditional risk stratification methods in acute coronary syndrome: a pooled randomized clinical trial analysis	10.1007/s11239-019-01940-8	Gibson et al 2020	Non-academic medical center	USA	Predictive	24178	Traditional Machine learning	Cardiovascular	No	No	Research	Open registry/open source	Yes	Yes	Yes	Randomized controlled trial(RCT)	No	Yes	No	Yes	Yes	No	2	0		0	1	1	2	1	0	2	7	1	1	1	0	1	0	0	12
124	Giordano 2020	Rapid automated diagnosis of primary hepatic tumour by mass spectrometry and artificial intelligence	Consensus	Rapid automated diagnosis of primary hepatic tumour by mass spectrometry and artificial intelligence	DOI: 10.1111/liv.14604	Giordano et al. 2020	Academic center	EU	Predictive	222	Traditional Machine learning	Gastroenterology	Yes	No	Research	Closed registry/proprietary	Yes	No	Yes	Prospective cohort	No	No	No	No	No	No	1	0		0	0	1	0	0	0	1	2	0	0	0	0	0	0	8	3
127	Gomes 2021	Machine learning-based risk prediction of intrahospital clinical outcomes in patients undergoing TAVI	Consensus	Machine learningâ€‘based risk prediction of intrahospital clinical outcomes in patients undergoing TAV	https://doi.org/10.1007/s00392-020-0169-0	Gomes et al, 2021	Academic center	EU	Predictive	451	Traditional Machine learning ; Neural Networks	Cardiovascular	No	No	Research	Closed registry/proprietary	Yes	No	Yes	Retrospective	Yes	Yes	No	No	Yes	No	1	1		1	1	1	0	1	0	1	5	0	0	0	0	1	0	0	3
128	Gong 2021	A prediction and interpretation framework of acute kidney injury in critical care	Consensus	A prediction and interpretation framework of acute kidney injury in critical care	https://doi.org/10.1016/j.jbi.2020.103653	Gong et al., 2021	Non-academic medical center	China/Taiwan	Predictive	46520	Traditional Machine learning	Gastroenterology	No	No	Research	Open registry/open source	Yes	Yes	Yes	Retrospective	Yes	No	No	No	Yes	No	1	1		1	0	1	0	1	0	1	4	0	1	1	0	0	0	8
129	GonzalezdeVillaumbrosia 2021	Predictive model of gait recovery at one month after hip fracture from a national cohort of 25,607 patients: The hip fracture prognosis (HF-prognosis) tool	Consensus	Predictive Model of Gait Recovery at One Month after Hip Fracture from a National Cohort of 25,607 Patients: The Hip Fracture Prognosis (HF-Prognosis) Tool	https://doi.org/10.3390/ijerph18073809	GonzÃ¡lez de Villaumbrosia et al. 2007	Non-academic medical center	Other: Spain	Predictive	25607	Traditional Machine learning	Orthopedics/MSK	No	No	Research	Closed registry/proprietary	No	No	Yes	Prospective cohort	Yes	Yes	No	No	No	No	1	1		1	1	1	0	0	0	1	4	0	1	1	0	0	0	5
131	Gosselt 2021	Complex machine-learning algorithms and multivariable logistic regression on par in the prediction of insufficient clinical response to methotrexate in rheumatoid arthritis	Consensus	Complex Machine-Learning Algorithms and MultivariableLogistic Regression on Par in the Prediction of InsufficientClinical Response to Methotrexate in Rheumatoid Arthritis	https://doi.org/10.3390/jpm11010044	Gosselt et al. 2021	Academic center	Other: Amsterdam	Predictive	355	Traditional Machine learning	Other: Rheumatology	No	No	Research	Open registry/open source	No	No	Yes	Randomized controlled trial(RCT)	Yes	Yes	Yes	No	Yes	No	2	1		1	1	2	0	1	0	2	7	0	0	0	0	1	0
132	Grant 2022	Machine learning versus traditional methods for the development of risk stratification scores: a case study using original Canadian Syncope Risk Score data	Consensus	Machine learning versus traditional methods for the development of risk stratification scores: a case study using original Canadian Syncope Risk Score data	https://doi.org/10.1007/s11739-021-02873-	Grant et al. 2021	Non-academic medical center	Canada	Predictive	4030	Traditional Machine learning ; Neural Networks	Multi-systemic	No	No	Research	Closed registry/proprietary	Yes	No	Yes	Retrospective	Yes	No	No	Yes	Yes	No	1	1		1	0	1	2	1	0	1	6	1	1	1	0	1	0	7	1
133	Gravesteijn 2020	Machine learning algorithms performed no better than regression models for prognostication in traumatic brain injury	Seyi Akinloye	Machine learning algorithms performed no better than regression models for prognostication in traumatic brain injury	https://doi.org/10.1016/j.jclinepi.2020.03.005	Gravesteijn et al. 2020	Academic center	EU	Predictive	11022	Traditional Machine learning ; Neural Networks	Other: Neurosurgery	No	No	Research	Closed registry/proprietary	Yes	No	No	Retrospective	Yes	Yes	Yes	Yes	Yes	Yes	1	1		1	1	2	2	1	1	1	9	1	0	0	0	1	0		3
134	Greco 2021	Using blood data for the differential diagnosis and prognosis of motor neuron diseases: a new dataset for machine learning applications	Ilse Siguachi	Using blood data forthedifferential diagnosis andprognosis ofmotor neuron diseases: anew dataset formachine learning applications	10.1038/s41598-021-82940-8	Greco et al. 2021	Academic center	EU	Predictive	692	Traditional Machine learning	Neurology	No	No	Research	Closed registry/proprietary	Yes	No	No	Randomized controlled trial(RCT)	Yes	No	Yes	No	Yes	No	2	1		1	0	2	0	1	0	2	6	0	0	0	0	1	0	1	3
137	Grzesiak 2021	Assessment of the feasibility of using noninvasive wearable biometric monitoring sensors to detect influenza and the common cold before symptom onset	HUAN-JU SHIH	Assessment of the Feasibility of Using Noninvasive Wearable Biometric MonitoringSensors to Detect Influenza and the Common Cold Before Symptom Onset	doi:10.1001/jamanetworkopen.2021.28534	Grzesiak et al. 2021	Non-academic medical center	USA	Predictive	39	Traditional Machine learning	Multi-systemic	No	No	Research	Closed registry/proprietary	No	Yes	Yes	Randomized controlled trial(RCT)	No	Yes	No	No	Yes	No	2	0		0	1	1	0	1	0	2	5	0	1	1	0	1	0	7	12
139	Gu 2020	A case-based ensemble learning system for explainable breast cancer recurrence prediction	HUAN-JU SHIH	A case-based ensemble learning system for explainable breast cancer recurrence prediction	https://doi.org/10.1016/j.artmed.2020.101858	Gu et al., 2020	Academic center	China/Taiwan	Predictive	217	Traditional Machine learning ; Neural Networks	Other: oncology	No	No	Research	Closed registry/proprietary	Yes	No	No	Retrospective	.	Yes	Yes	No	Yes	No	1				1	2	0	1	0	1	5	0	0	0	0	1	0
139	Gu 2020	A case-based ensemble learning system for explainable breast cancer recurrence prediction	Consensus	A case-based ensemble learning system for explainable breast cancer recurrence prediction	https://doi.org/10.1016/j.artmed.2020.101858	Gu et al., 2020	Academic center	China/Taiwan	Predictive	217	Traditional Machine learning ; Neural Networks	Other: oncology	No	No	Research	Closed registry/proprietary	Yes	No	No	Retrospective	.	Yes	Yes	No	Yes	No	1				1	2	0	1	0	1	5	0	0	0	0	1	0
140	Gu 2021	An Adapted Neural-Fuzzy Inference System Model Using Preprocessed Balance Data to Improve the Predictive Accuracy of Warfarin Maintenance Dosing in Patients After Heart Valve Replacement	Ilse Siguachi	An Adapted Neural-Fuzzy Inference System Model UsingPreprocessed Balance Data to Improve the Predictive Accuracyof Warfarin Maintenance Dosing in Patients After HeartValve Replacement	https://doi.org/10.1007/s10557-021-07191-1	Gu et al. 2021	Non-academic medical center	China/Taiwan	Predictive	15108	Neural Networks	Cardiovascular	No	No	Research	Closed registry/proprietary	Yes	No	No	Retrospective	Yes	Yes	Yes	No	No	No	1	1		1	1	2	0	0	0	1	5	0	1	1	0	1	0	0
141	Gudin 2020	Reducing opioid prescriptions by identifying responders on topical analgesic treatment using an individualized medicine and predictive analytics approach	HUAN-JU SHIH	Reducing Opioid Prescriptions by IdentifyingResponders on Topical Analgesic Treatment Using an Individualized Medicine and Predictive Analytics Approach	http://doi.org/10.2147/JPR.S246503	Gudin et al. 2020	Governmental agency	USA	Predictive	631	Traditional Machine learning	Other: Opioid	No	No	Research	Open registry/open source	No	No	No	Retrospective	Yes	No	No	No	Yes	No	1	1		1	0	1	0	1	0	1	4	0	1	3	0	0	0	15	12
143	Guidet 2021	Predicting 90-day survival of patients with COVID-19: Survival of Severely Ill COVID (SOSIC) scores	HUAN-JU SHIH	Predicting 90-day survival of patients with COVID-19: Survival of Severely Ill COVID (SOSIC) scores	https://doi.org/10.1186/s13613-021-00956-9	Schmidt et al. 2021	Non-academic medical center	EU	Prognostic	4643	Traditional Machine learning	Respiratory	No	Yes	Research	Closed registry/proprietary	Yes	No	Yes	Prospective cohort	Yes	No	Yes	No	Yes	No	1	1		1	0	2	0	1	0	1	5	0	1	1	0	1	1	2	3
144	Guo 2021	Predicting Mortality Risk After a Hospital or Emergency Department Visit for Nonfatal Opioid Overdose	HUAN-JU SHIH	Predicting Mortality Risk After a Hospital or EmergencyDepartment Visit for Nonfatal Opioid Overdose	DOI: 10.1007/s11606-020-06405-w	Guo et al. 2021	Governmental agency	USA	Predictive	18985	Traditional Machine learning	Other: Opioid overdose	No	No	Research	Closed registry/proprietary	No	Yes	Yes	Retrospective	No	Yes	No	No	No	No	1	0		0	1	1	0	0	0	1	3	0	1	3	0	0	0		12
145	Guo 2020	Development of a risk score for colorectal cancer in Chinese males: A prospective cohort study	Ilse Siguachi	Development of a risk score for colorectal cancer in Chinese males: A prospective cohort study	10.1002/cam4.2734	Guo et al. 2020	Non-academic medical center	China/Taiwan	Predictive	92923	Traditional Machine learning	Gastroenterology	Yes	No	Research	Open registry/open source	Yes	No	Yes	Prospective cohort	No	No	No	No	Yes	No	1	0		0	0	1	0	1	0	1	3	0	1	1	0	0	0	8
146	Gupta 2021	Development and validation of the ISARIC 4C Deterioration model for adults hospitalised with COVID-19: a prospective cohort study	Maxwell Edomwande	Development and validation of the ISARIC 4C Deterioration model for adults hospitalised with COVID-19: a prospective cohort study	https://doi.org/10.1016/ S2213-2600(20)30559-2	Gupta et al. 2021	Governmental agency	U.K	Prognostic	74944	Traditional Machine learning	Infectious disease	No	Yes	Research	Closed registry/proprietary	No	Yes	Yes	Prospective cohort	Yes	Yes	Yes	Yes	Yes	Yes	1	1		1	1	2	2	1	1	1	9	1	1	3	0	1	1	3	11
148	GuzmanGomez 2020	Application of Artificial Intelligence Techniques for the Estimation of Basal Insulin in Patients with Type i Diabetes	Seyi Akinloye	Application of Artificial Intelligence Techniques for the Estimation of Basal Insulin in Patients with Type I Diabetes	https://doi.org/10.1155/2020/7326073	Guzman Gomez et al. 2020	Academic center	Other: Columbia	Predictive	480	Traditional Machine learning ; Neural Networks	Endocrinology	No	No	Research	Closed registry/proprietary	Yes	No	Yes	Retrospective	No	Yes	No	No	Yes	No	1	0		0	1	1	0	1	0	1	4	0	0	0	0	0	0	6
149	Hackstein 2021	Early diagnosis of aortic aneurysms based on the classification of transfer function parameters estimated from two photoplethysmographic signals	Seyi Akinloye	Early diagnosis of aortic aneurysms based on the classification of transfer function parameters estimated from two photoplethysmographic signals	https://doi.org/10.1016/j.imu.2021.100652	Hackstein et al. 2021	Academic center	EU	Predictive	55	Traditional Machine learning	Cardiovascular	No	No	Research	Closed registry/proprietary	Yes	No	No	Retrospective	No	No	No	No	Yes	No	1	0		0	0	1	0	1	0	1	3	0	0	0	0	0	0	0	3
150	Hagedoorn 2020	Development and validation of a prediction model for invasive bacterial infections in febrile children at European Emergency Departments: MOFICHE, a prospective observational study	Ilse Siguachi	Development and validation of a prediction model for invasive bacterial infections in febrile children at European Emergency Departments: MOFICHE, a prospective observational study	oi:10.1136/archdischild-2020-319794	Hagedoorn et al. 2020	Non-academic medical center	EU	Predictive	10587	Traditional Machine learning	Infectious disease	No	No	Research	Closed registry/proprietary	Yes	No	No	Prospective cohort	Yes	Yes	Yes	No	Yes	No	1	1		1	1	2	0	1	0	1	6	0	1	1	0	1	0	3	3
151	Hagedoorn 2021	Development and validation of a prediction model for invasive bacterial infections in febrile children at European Emergency Departments: MOFICHE, a prospective observational study	Consensus	Development and validation of a prediction model for invasive bacterial infections in febrile children at European Emergency Departments: MOFICHE, a prospective observational study	http://dx.doi.org/10.1136/archdischild-2020-319794	Hagedoorn et al. 2007	Academic center	Other: Austria, Germany, Greece, Latvia, the Netherlands, Spain, Slovenia and the UK	Predictive	16268	Traditional Machine learning	Infectious disease	No	No	Research	Open registry/open source	No	No	Yes	Prospective cohort	Yes	Yes	No	No	Yes	No	1	1		1	1	1	0	1	0	1	5	0	0	0	0	1	0	3
152	HajiAghajani 2021	Development of a scoring system for the prediction of in-hospital mortality among COVID-19 patients	Consensus	Development of a scoring system for the prediction of in-hospital mortality among COVID-19 patients	https://doi.org/10.1016/j.cegh.2021.100871	HajiAghajani et al. 2021	Non-academic medical center	Other: Iran	Prognostic	893	Traditional Machine learning	Infectious disease	No	Yes	Research	Closed registry/proprietary	Yes	No	Yes	Retrospective	Yes	No	Yes	No	No	No	1	1		1	0	2	0	0	0	1	4	0	1	1	0	0	1	3
155	Hanko 2021	Random Forest-Based Prediction of Outcome and Mortality in Patients with Traumatic Brain Injury Undergoing Primary Decompressive Craniectomy	Consensus	Random ForesteBased Prediction of Outcome and Mortality in Patients with Traumatic Brain Injury Undergoing Primary Decompressive Craniectomy	https://doi.org/10.1016/j.wneu.2021.01.002	Hanko et al. 2021	Academic center	EU	Prognostic	40	Traditional Machine learning	Other: Neurosurgery	No	No	Research	Closed registry/proprietary	Yes	No	No	Prospective cohort	No	No	No	No	Yes	No	1	0		0	0	1	0	1	0	1	3	0	0	0	0	0	1		3
156	Haque 2021	A nomogram-based diabetic sensorimotor polyneuropathy severity prediction using Michigan neuropathy screening instrumentations	Consensus	A nomogram-based diabetic sensorimotor polyneuropathy severity prediction using Michigan neuropathy screening instrumentations	https://doi.org/10.1016/j.compbiomed.2021.104954	Haque et al. 2021	Academic center	Other: Malaysia	Predictive	2071	Traditional Machine learning	Endocrinology	No	No	Research	Closed registry/proprietary	Yes	No	Yes	Retrospective	Yes	No	Yes	No	Yes	No	1	1		1	0	2	0	1	0	1	5	0	0	0	0	1	0	6
159	Hasegawa 2020	Comparative analysis of three machine-learning techniques and conventional techniques for predicting sepsis-induced coagulopathy progression	Consensus	Comparative Analysis of Three Machine-LearningTechniques and Conventional Techniques forPredicting Sepsis-Induced Coagulopathy Progression	doi:10.3390/jcm9072113	Hasegawa wt al. 2020	Academic center	Other: Japan	Prognostic	3195	Traditional Machine learning ; Neural Networks	Infectious disease	No	No	Research	Open registry/open source	Yes	No	Yes	Retrospective	Yes	Yes	No	No	Yes	Yes	1	1		1	1	1	0	1	1	1	6	0	0	0	0	1	1	3
166	Hermans 2020	Chest CT for triage during COVID-19 on the emergency department: myth or truth?	HUAN-JU SHIH	Chest CT for triage during COVID-19 on the emergency department:myth or truth?	https://doi.org/10.1007/s10140-020-01821-1	Hermans et al. 2020	Academic center	EU	Prognostic	319	Traditional Machine learning	Multi-systemic	No	Yes	Research	Closed registry/proprietary	Yes	No	No	Prospective cohort	No	No	No	No	Yes	No	1	0		0	0	1	0	1	0	1	3	0	0	0	0	0	1	7	3
167	Hirano 2021	Machine Learning Approach to Predict Positive Screening of Methicillin-Resistant Staphylococcus aureus During Mechanical Ventilation Using Synthetic Dataset From MIMIC-IV Database	HUAN-JU SHIH	Machine Learning Approach to Predict Positive Screening of Methicillin-Resistant Staphylococcus aureus During Mechanical Ventilation Using Synthetic Dataset From MIMIC-IV Database	https://doi.org/10.3389/fmed.2021.694520	Hirano et al. 2021	Vendor/Industry	China/Taiwan	Predictive	809	Traditional Machine learning	Infectious disease	No	No	Research	Open registry/open source	No	No	Yes	Retrospective	No	Yes	No	No	Yes	No	1	0		0	1	1	0	1	0	1	4	0	1	2	0	0	0	3
168	Hirota 2021	Relationship between resting 12-lead electrocardiogram and all-cause death in patients without structural heart disease: Shinken Database analysis	Ilse Siguachi	Relationship between resting 12-lead electrocardiogram and all-cause death in patients without structural heart disease: Shinken Database analysis	https://doi.org/10.1186/s12872-021-01864-3	Hirota el al.2021	Non-academic medical center	Other: Japan	Prognostic	32570	Traditional Machine learning	Cardiovascular	No	No	Research	Closed registry/proprietary	Yes	No	Yes	cross sectional	No	Yes	No	No	Yes	No	1	0		0	1	1	0	1	0	1	4	0	1	1	0	0	1	0
170	HokinoYamaguti 2020	Development of CART model for prediction of tuberculosis treatment loss to follow up in the state of Sao Paulo, Brazil: A case-control study	HUAN-JU SHIH	Development of CART model for prediction of tuberculosis treatment loss to follow up in the state of SÃ£o Paulo, Brazil: A caseâ€“control study	https://doi.org/10.1016/j.ijmedinf.2020.104198	Yamaguti et al., 2020	Academic center	Other: Brazil	Predictive	208620	Traditional Machine learning	Infectious disease	No	No	Research	Open registry/open source	No	Yes	Yes	Retrospective	Yes	No	No	No	No	No	1	1		1	0	1	0	0	0	1	3	0	0	0	0	0	0	3
171	Hoppmann 2021	Individual prediction of nonadherence to oral mercaptopurine in children with acute lymphoblastic leukemia: Results from COG AALL03N1	Ilse Siguachi	Individual Prediction of Nonadherence to Oral Mercaptopurine in Children With Acute Lymphoblastic Leukemia: Results From COG AALL03N1	10.1002/cncr.33760	Hoppmann et al. 2021	Academic center	USA	Predictive	407	Traditional Machine learning	Endocrinology	Yes	No	Research	Closed registry/proprietary	No	Yes	Yes	Randomized controlled trial(RCT)	Yes	No	No	No	Yes	No	2	1		1	0	1	0	1	0	2	5	0	0	0	0	1	0	6	12
172	Hosaka 2021	Machine Learning-based Model for Predicting Postoperative Complications among Patients with Colonic Perforation: A Retrospective study	Ilse Siguachi	Machine Learning-based Model for Predicting Postoperative Complicationsamong Patients with Colonic Perforation: A Retrospective study	dx.doi.org/10.23922/jarc.2021-010	Hosaka et al. 2021	Non-academic medical center	Other: Japan	Prognostic	51	Traditional Machine learning	Gastroenterology	Yes	No	Research	Closed registry/proprietary	Yes	No	Yes	Retrospective	No	No	No	No	Yes	No	1	0		0	0	1	0	1	0	1	3	0	1	1	0	0	1	8
173	Hou 2020	Predicting 30-days mortality for MIMIC-III patients with sepsis-3: a machine learning approach using XGboost	HUAN-JU SHIH	Predicting 30-days mortality for MIMIC-III patients with sepsis-3: a machine learning approach using XGboost	https://doi.org/10.1186/s12967-020-02620-5	Hou et al. 2020	Vendor/Industry	China/Taiwan	Prognostic	4559	Traditional Machine learning	Other: spesis	No	No	Research	Open registry/open source	No	Yes	Yes	Retrospective	Yes	No	No	No	Yes	No	1	1		1	0	1	0	1	0	1	4	0	1	2	0	0	1
175	Hsu 2020	Machine Learning Model for Risk Prediction of Community-Acquired Acute Kidney Injury Hospitalization From Electronic Health Records: Development and Validation Study	Ilse Siguachi	Machine Learning Model for Risk Prediction ofCommunity-Acquired Acute Kidney Injury Hospitalization FromElectronic Health Records:Development and Validation Study	doi: 10.2196/16903	Hsu et al. 2020	Non-academic medical center	China/Taiwan	Predictive	234867	Traditional Machine learning	Rheumatology	No	No	Research	Closed registry/proprietary	Yes	No	Yes	Retrospective	Yes	Yes	Yes	No	Yes	Yes	1	1		1	1	2	0	1	1	1	7	0	1	1	0	1	0	11
176	Hsu 2021	Machine learning algorithms to predict in-hospital mortality in patients with traumatic brain injury	Consensus	Personalized MedicineArticleMachine Learning Algorithms to Predict In-Hospital Mortalityin Patients with Traumatic Brain Injury	https://doi.org/10.3390/jpm11111144	Hsu et al. 2021	Governmental agency	China/Taiwan	Prognostic	4881	Traditional Machine learning	Neurology	No	No	Research	Closed registry/proprietary	Yes	No	Yes	Retrospective	Yes	Yes	No	No	Yes	No	1	1		1	1	1	0	1	0	1	5	0	1	3	0	1	1	1
177	Hu 2021	Low Predictability of Readmissions and Death Using Machine Learning in Cirrhosis	HUAN-JU SHIH	Low Predictability of Readmissions and Death Using Machine Learning in Cirrhosis	https://doi.org/10.14309/ajg.0000000000000971	Hu et al., 2021	Academic center	USA	Prognostic	2170	Traditional Machine learning	Gastroenterology	No	No	Research	Closed registry/proprietary	Yes	Yes	Yes	Retrospective	No	No	No	No	No	No	1	0		0	0	1	0	0	0	1	2	0	0	0	0	0	1	8	12
178	Hu 2021	Machine learning for the prediction of lymph nodes micrometastasis in patients with non-small cell lung cancer: A comparative analysis of two practical prediction models for gross target volume delineation	Ilse Siguachi	Machine Learning for the Prediction of Lymph Nodes Micrometastasis in Patients with Non-Small Cell Lung Cancer: A Comparative Analysis of Two Practical Prediction Models for Gross Target Volume Delineation	https://doi.org/10.2147/CMAR.S313941	Hu et al. 2007	Non-academic medical center	China/Taiwan	Predictive	1524	Traditional Machine learning	Endocrinology	Yes	No	Research	Closed registry/proprietary	Yes	No	No	Retrospective	No	No	No	No	Yes	No	1	0		0	0	1	0	1	0	1	3	0	1	1	0	0	0	6
179	Hu 2020	Nomogram for the prediction of diabetic nephropathy risk among patients with type 2 diabetes mellitus based on a questionnaire and biochemical indicators: a retrospective study	Maxwell Edomwande	Nomogram for the prediction of diabetic nephropathy risk among patients with type 2 diabetes mellitus based on a questionnaire and biochemical indicators: a retrospective study	doi: 10.18632/aging.103259	Hu et al. 2020	Academic center	China/Taiwan	Predictive	3489	Traditional Machine learning	Endocrinology	No	No	Research	Closed registry/proprietary	No	No	Yes	Retrospective	Yes	No	No	No	Yes	No	1	1		1	0	1	0	1	0	1	4	0	0	0	0	0	0	6
180	Hu 2020	A new analytical framework for missing data imputation and classification with uncertainty: Missing data imputation and heart failure readmission prediction	HUAN-JU SHIH	A new analytical framework for missing data imputation and classification with uncertainty: Missing data imputation and heart failure readmission prediction	https://doi.org/10.1371/journal.pone.0237724	Hu et al. 2020	Vendor/Industry	USA	Predictive	5959	Traditional Machine learning	Cardiovascular	No	No	Research	Open registry/open source	Yes	Yes	Yes	Retrospective	Yes	No	No	No	No	No	1	1		1	0	1	0	0	0	1	3	0	1	2	0	0	0	0	12
181	Huang 2021	Using nursing notes to improve clinical outcome prediction in intensive care patients: A retrospective cohort study	Ahmed Otokiti	Using nursing notes to improve clinical outcome prediction in intensive care patients: A retrospective cohort study	doi: 10.1093/jamia/ocab051	Huang et al. 2021	Academic center	USA	Predictive	6521	Traditional Machine learning	Multi-systemic	No	No	Research	Closed registry/proprietary	Yes	Yes	Yes	Retrospective	No	No	No	No	Yes	No	1	0		0	0	1	0	1	0	1	3	0	0	0	0	0	0	7	12
182	Huang 2022	Prediction and associated factors of hypothyroidism in systemic lupus erythematosus: a cross-sectional study based on multiple machine learning algorithms	Seyi Akinloye	Prediction and associated factors of hypothyroidism in systemic lupus erythematosus: a cross-sectional study based on multiple machine learning algorithms	ttps://doi.org/10.1080/03007995.2021.2015156	Huang et al. 2022	Academic center	China/Taiwan	Predictive	255	Traditional Machine learning	Rheumatology	No	No	Research	Closed registry/proprietary	Yes	No	Yes	Retrospective	No	No	No	No	No	No	1	0		0	0	1	0	0	0	1	2	0	0	0	0	0	0	11
183	Huang 2021	Ability of a Machine Learning Algorithm to Predict the Need for Perioperative Red Blood Cells Transfusion in Pelvic Fracture Patients: A Multicenter Cohort Study in China	Ahmed Otokiti	Ability of a Machine Learning Algorithm to Predict the Need for Perioperative Red Blood Cells Transfusion in Pelvic Fracture Patients: A Multicenter Cohort Study in China	https://doi.org/10.3389/fmed.2021.694733	Huang et al. 2021	Academic center	China/Taiwan	Predictive	510	Traditional Machine learning	Other: Hematology	No	No	Research	Closed registry/proprietary	Yes	No	No	Retrospective	Yes	No	No	No	Yes	No	1	1		1	0	1	0	1	0	1	4	0	0	0	0	0	0
184	Huang 2020	An Artificial Intelligence Model for Predicting 1-Year Survival of Bone Metastases in Non-Small-Cell Lung Cancer Patients Based on XGBoost Algorithm	Consensus	An Artificial Intelligence Model for Predicting 1-Year Survival ofBone Metastases in Non-Small-Cell Lung Cancer PatientsBased on XGBoost Algorithm	https://doi.org/10.1155/2020/3462363	Huang et al. 2020	Academic center	China/Taiwan	Prognostic	5973	Traditional Machine learning	Respiratory	Yes	No	Research	Closed registry/proprietary	Yes	Yes	Yes	Retrospective	No	No	Yes	No	No	No	1	0		0	0	2	0	0	0	1	3	0	0	0	0	0	1	2
185	Humbert-Vidan 2021	Comparison of machine learning methods for prediction of osteoradionecrosis incidence in patients with head and neck cancer	HUAN-JU SHIH	Comparison of machine learning methods for prediction of osteoradionecrosis incidence in patients with head and neck cancer	https://doi.org/10.1259/bjr.20200026	Vidan et al., 2021	Non-academic medical center	U.K	Predictive	96	Traditional Machine learning ; Neural Networks	Orthopedics/MSK	Yes	No	Research	Closed registry/proprietary	Yes	No	Yes	Retrospective	No	No	No	No	No	Yes	1	0		0	0	1	0	0	1	1	3	0	1	1	0	0	0	5	11
186	Hung 2020	A Machine Learning Approach to Predicting Readmission or Mortality in Patients Hospitalized for Stroke or Transient Ischemic Attack	HUAN-JU SHIH	A Machine Learning Approach to PredictingReadmission or Mortality in Patients Hospitalized for Stroke or Transient Ischemic Attack	http://dx.doi.org/10.3390/app10186337	Hung et al. 2020	Non-academic medical center	China/Taiwan	Prognostic	3422	Traditional Machine learning ; Neural Networks	Cardiovascular	No	No	Research	Closed registry/proprietary	Yes	No	Yes	Retrospective	No	No	No	Yes	Yes	No	1	0		0	0	1	2	1	0	1	5	1	1	1	0	1	1	0
187	Hwangbo 2021	Development of machine learning models to predict platinum sensitivity of high-grade serous ovarian carcinoma	Ahmed Otokiti	Development of Machine Learning Models to Predict Platinum Sensitivity of High-Grade Serous Ovarian Carcinoma	https://doi.org/10.3390/cancers13081875	Hwangbo et al. 2021	Academic center	Other: Korea: Asia	Predictive	1002	Traditional Machine learning ; Neural Networks	Genitourinary	Yes	No	Research	Closed registry/proprietary	Yes	No	No	Retrospective	Yes	No	No	No	Yes	No	1	1		1	0	1	0	1	0	1	4	0	0	0	0	0	0	4
188	Iadanza 2020	An automatic system supporting clinical decision for chronic obstructive pulmonary disease	HUAN-JU SHIH	An automatic system supporting clinical decision for chronic obstructive pulmonary disease	https://doi.org/10.1007/s12553-019-00312-9	Ladanza et al. 2019	Non-academic medical center	EU	Predictive	414	Traditional Machine learning ; Neural Networks	Respiratory	No	Yes	Research	Closed registry/proprietary	Yes	No	No	Retrospective	No	No	No	No	Yes	No	1	0		0	0	1	0	1	0	1	3	0	1	1	0	0	0	2	3
191	Id-InnovationStudy 2021	Machine Learning to Assess the Risk of Multidrug-Resistant Gram-Negative Bacilli Infections in Febrile Neutropenic Hematological Patients	Ilse Siguachi	Machine Learning to Assess the Risk of Multidrug-Resistant Gram-Negative Bacilli Infections in FebrileNeutropenic Hematological Patients	https://doi.org/10.1007/s40121-021-00438-2	Garcia-Vidal et al.2021	Non-academic medical center	Other: Spain	Predictive	3235	Traditional Machine learning	Infectious disease	No	No	Research	Closed registry/proprietary	Yes	No	Yes	Retrospective	Yes	No	No	No	Yes	No	1	1		1	0	1	0	1	0	1	4	0	1	1	0	0	0	3
192	Iglesias-Puzas 2021	Development of a prediction model for patients at risk of incidental skin cancer: A multicentre prospective study	Ilse Siguachi	Development of a Prediction Model for Patients at Risk of Incidental Skin Cancer: A Multicentre Prospective Study	doi: 10.2340/00015555-3862	Iglesias-Puzas et al. 2021	Academic center	Other: Spain	Predictive	406	Traditional Machine learning	Dermatology	Yes	No	Research	Closed registry/proprietary	Yes	No	Yes	Prospective cohort	No	No	No	No	Yes	Yes	1	0		0	0	1	0	1	1	1	4	0	0	0	0	0	0	13
194	Inbar 2021	A Machine Learning Approach to the Interpretation of Cardiopulmonary Exercise Tests: Development and Validation	HUAN-JU SHIH	A Machine Learning Approach to the Interpretation ofCardiopulmonary Exercise Tests: Development and Validation	https://doi.org/10.1155/2021/5516248	Inbar et al. 2021	Non-academic medical center	Israel	Predictive	234	Traditional Machine learning	Multi-systemic	No	No	Research	Closed registry/proprietary	Yes	No	No	Retrospective	No	No	No	No	Yes	No	1	0		0	0	1	0	1	0	1	3	0	1	1	0	0	0	7	5
195	Islam 2020	Automated detection and classification of diabetes disease based on Bangladesh demographic and health survey data, 2011 using machine learning approach	Seyi Akinloye	Automated detection and classification of diabetes disease based on Bangladesh demographic and health survey data, 2011 using machine learning approach	https://doi.org/10.1016/j.dsx.2020.03.004	Islam et al. 2020	Academic center	Other: Bangladesh	Predictive	127	Traditional Machine learning	Endocrinology	No	No	Research	Closed registry/proprietary	Yes	No	No	Retrospective	Yes	No	No	No	Yes	No	1	1		1	0	1	0	1	0	1	4	0	0	0	0	0	0	6
196	Islam 2020	Identity Authentication of OSA Patients Using Microwave Doppler radar and Machine Learning Classifiers	HUAN-JU SHIH	Identity Authentication of OSA Patients Using Microwave Doppler radar and Machine Learning Classifiers	10.1109/RWS45077.2020.9049983	Islam et al., 2020	Academic center	USA	Predictive	5	Traditional Machine learning ; Neural Networks	Respiratory	No	No	Research	Closed registry/proprietary	Yes	No	No	Randomized controlled trial(RCT)	No	No	No	No	No	No	2	0		0	0	1	0	0	0	2	3	0	0	0	0	0	0	2	12
198	Izquierdo 2020	Clinical Characteristics and Prognostic Factors for Intensive Care Unit Admission of Patients With COVID-19: Retrospective Study Using Machine Learning and Natural Language Processing	Ilse Siguachi	Clinical Characteristics and Prognostic Factors for Intensive CareUnit Admission of Patients With COVID-19:Retrospective StudyUsing Machine Learning and Natural Language Processing	doi: 10.2196/21801	Izquierdo et al. 2020	Non-academic medical center	Other: Spain	Prognostic	1364924	Traditional Machine learning	Infectious disease	No	Yes	Research	Closed registry/proprietary	Yes	No	Yes	Retrospective	No	No	No	No	Yes	Yes	1	0		0	0	1	0	1	1	1	4	0	1	1	0	0	1	3
202	Jais 2021	Postsurgery Classification of Best-Corrected Visual Acuity Changes Based on Pterygium Characteristics Using the Machine Learning Technique	Consensus	Postsurgery Classification of Best-Corrected Visual AcuityChanges Based on Pterygium Characteristics Using the MachineLearning Technique	https://doi.org/10.1155/2021/6211006	Jais et al. 2021	Academic center	Other: Malaysia	Prognostic	93	Traditional Machine learning	Other: Ophthalmology	No	No	Research	Open registry/open source	No	No	No	Retrospective	Yes	No	No	No	Yes	No	1	1		1	0	1	0	1	0	1	4	0	0	0	0	0	1	10
203	Jakob 2021	Prediction of COVID-19 deterioration in high-risk patients at diagnosis: an early warning score for advanced COVID-19 developed by machine learning	HUAN-JU SHIH	Prediction of COVIDâ€‘19 deterioration in highâ€‘risk patients at diagnosis: an early warning score for advanced COVIDâ€‘19 developed by machine learning	https://doi.org/10.1007/s15010-021-01656-z	Jakob et al. 2021	Non-academic medical center	EU	Predictive	3487	Traditional Machine learning	Respiratory	No	Yes	Research	Open registry/open source	No	Yes	Yes	Retrospective	Yes	No	No	No	Yes	Yes	1	1		1	0	1	0	1	1	1	5	0	1	1	0	1	0	2	3
205	Jalali 2020	Machine Learning Applied to Registry Data: Development of a Patient-Specific Prediction Model for Blood Transfusion Requirements during Craniofacial Surgery Using the Pediatric Craniofacial Perioperative Registry Dataset	Karmen Williams	Machine Learning Applied to Registry Data: Development of a Patient-Specific Prediction Model for Blood Transfusion Requirements During Craniofacial Surgery Using the Pediatric Craniofacial Perioperative Registry Dataset	10.1213/ANE.0000000000004988	Jalali et al. 2021	Academic center	USA	Predictive	2143 patients	Traditional Machine learning ; Neural Networks	Other: Craniofacial	No	No	Production/Post research	Open registry/open source	No	Yes	Yes	Retrospective	Yes	Yes	Yes	No	Yes	Yes	1	1		1	1	2	0	1	1	1	7	0	0	0	1	1	0		12
207	Janssen 2021	Exploring Associations of Preoperative Physical Performance With Postoperative Outcomes After Lumbar Spinal Fusion: A Machine Learning Approach	HUAN-JU SHIH	Exploring Associations of Preoperative PhysicalPerformance With Postoperative Outcomes AfterLumbar Spinal Fusion: A Machine Learning Approach	https://doi.org/10.1016/j.apmr.2021.02.013	Janssen et al. 2021	Non-academic medical center	USA	Predictive	77	Traditional Machine learning	Other: preoperative physical performance and lumbar	No	No	Research	Closed registry/proprietary	No	No	Yes	Retrospective	Yes	Yes	No	No	Yes	No	1	1		1	1	1	0	1	0	1	5	0	1	1	0	1	0	21	12
208	Jauk 2021	Technology Acceptance of a Machine Learning Algorithm Predicting Delirium in a Clinical Setting: a Mixed-Methods Study	HUAN-JU SHIH	Technology Acceptance of a Machine Learning Algorithm PredictingDelirium in a Clinical Setting: a Mixed-Methods Study	https://doi.org/10.1007/s10916-021-01727-6	Jauk et al. 2021	Non-academic medical center	Australia	Prognostic	47	Traditional Machine learning	Other: cognitive function	No	No	Research	Closed registry/proprietary	Yes	No	Yes	Retrospective	No	No	No	No	No	No	1	0		0	0	1	0	0	0	1	2	0	1	1	0	0	1		0
209	Jeddah 2021	Validation of an Automatic Tagging System for Identifying Respiratory and Hemodynamic Deterioration Events in the Intensive Care Unit	Consensus	Validation of an Automatic Tagging System for Identifying Respiratory and Hemodynamic Deterioration Events in the Intensive Care Unit	https://doi.org/10.4258/hir.2021.27.3.241	Jeddah et al. 2021	Academic center	Israel	Predictive	72650	Traditional Machine learning	Respiratory	No	No	Research	Closed registry/proprietary	Yes	Yes	Yes	Retrospective	No	No	No	No	Yes	No	1	0		0	0	1	0	1	0	1	3	0	0	0	0	0	0	2	5
210	Jia 2020	A Novel Predictive Method Incorporating Parameters of Main Pulmonary Artery Bifurcation for Short-Term Prognosis in Non-high-risk Acute Pulmonary Embolism Patients	Seyi Akinloye	A Novel Predictive Method Incorporating Parameters of Main Pulmonary Artery Bifurcation for Short-Term Prognosis in Non-high-risk Acute Pulmonary Embolism Patients	https://doi.org/10.3389/fphys.2020.00420	Jia et al. 2020	Academic center	China/Taiwan	Prognostic	296	Traditional Machine learning	Respiratory	No	No	Research	Closed registry/proprietary	No	No	Yes	Retrospective	No	No	No	No	No	No	1	0		0	0	1	0	0	0	1	2	0	0	0	0	0	1	2
211	Jiang 2021	Predictive model for the 5-year survival status of osteosarcoma patients based on the SEER database and XGBoost algorithm	Consensus	Predictive model forthe5â€‘year survival status of osteosarcoma patients based ontheSEER database and XGBoost algorithm	https://doi.org/10.1038/s41598-021-85223-4	Jiang et al. 2021	Vendor/Industry	China/Taiwan	Prognostic	835	Traditional Machine learning ; Neural Networks	Orthopedics/MSK	Yes	No	Research	Open registry/open source	No	No	Yes	Retrospective	No	No	No	No	Yes	No	1	0		0	0	1	0	1	0	1	3	0	1	2	0	0	1	5
212	Jiang 2021	Cardiovascular disease prediction by machine learning algorithms based on cytokines in kazakhs of china	Consensus	Cardiovascular Disease Prediction by Machine Learning Algorithms Based on Cytokines in Kazakhs of China	https://doi.org/10.2147/CLEP.S313343	Jiang et al. 2021	Non-academic medical center	China/Taiwan	Prognostic	1508	Traditional Machine learning ; Neural Networks	Cardiovascular	No	No	Research	Closed registry/proprietary	No	No	No	Retrospective	No	No	No	No	No	No	1	0		0	0	1	0	0	0	1	2	0	1	1	0	0	1	0
214	Jin 2020	Diagnosing parkinson disease through facial expression recognition: Video analysis	Consensus	Diagnosing Parkinson Disease Through Facial Expression Recognition: Video Analysis	http://dx.doi.org/10.2196/18697	Jin et al. 2020	Non-academic medical center	China/Taiwan	Predictive	64	Traditional Machine learning	Neurology	No	No	Research	Closed registry/proprietary	Yes	No	Yes	Randomized controlled trial(RCT)	No	No	No	No	Yes	No	2	0		0	0	1	0	1	0	2	4	0	1	1	0	0	0	1
215	Jin 2021	Supervised learning based systemic inflammatory markers enable accurate additional surgery for pT1NxM0 colorectal cancer: A comparative analysis of two practical prediction models for lymph node metastasis	Consensus	Supervised Learning Based Systemic Inflammatory Markers Enable Accurate Additional Surgery for pT1NxM0 Colorectal Cancer: A Comparative Analysis of Two Practical Prediction Models for Lymph Node Metastasis	https://doi.org/10.2147/CMAR.S337516	Jin et al. 2021	Non-academic medical center	China/Taiwan	Predictive	1194	Traditional Machine learning	Gastroenterology	Yes	No	Research	Closed registry/proprietary	Yes	No	Yes	Retrospective	No	No	No	No	No	Yes	1	0		0	0	1	0	0	1	1	3	0	1	1	0	0	0	8
216	Jin 2020	Metabolic syndrome in systemic lupus erythematosus was closely related to body mass index, blood pressure, blood sugar, blood lipids, and arthritis	Consensus	Metabolic syndrome in systemic lupus erythematosus was closely related tobody mass index, blood pressure, bloodsugar, blood lipids, and arthritis	doi: https://doi.org/10.12669/pjms.36.6.2093	Jin et al. 2020	Academic center	China/Taiwan	Predictive	1238	Traditional Machine learning	Multi-systemic	No	No	Research	Closed registry/proprietary	Yes	No	Yes	Retrospective	No	No	No	No	Yes	No	1	0		0	0	1	0	1	0	1	3	0	0	0	0	0	0	7
220	Joshi 2021	Feasibility study of diabetic disease using segmentation technique	HUAN-JU SHIH	Feasibility study of diabetic disease using segmentation technique	ISSN 2515-8260	Joshi et al., 2021	Academic center	EU	Predictive	20	Traditional Machine learning	Endocrinology	No	No	Research	Open registry/open source	No	No	No	Retrospective	No	Yes	No	No	No	No	1	0		0	1	1	0	0	0	1	3	0	0	0	0	0	0	6	3
221	Ju 2021	Derivation of an electronic frailty index for predicting short-term mortality in heart failure: a machine learning approach	Consensus	Derivation of an electronic frailty index for predictingshort-term mortality in heart failure: a machinelearning approach	10.1002/ehf2.13358	Ju et al. 2021	Academic center	EU	Prognostic	8893	Traditional Machine learning	Cardiovascular	No	No	Research	Closed registry/proprietary	Yes	No	Yes	Retrospective	No	Yes	No	No	No	No	1	0		0	1	1	0	0	0	1	3	0	0	0	0	0	1	0	3
222	Ju 2021	Derivation of an electronic frailty index for short-term mortality in heart failure: A machine learning approach	Consensus	Derivation of an electronic frailty index for predicting shortâ€_x0090_term mortality in heart failure: a machine learning approach	https://doi.org/10.1002/ehf2.13358	Ju et al. 2021	Academic center	U.K	Prognostic	8893	Traditional Machine learning	Cardiovascular	No	No	Research	Closed registry/proprietary	Yes	No	Yes	Retrospective	No	Yes	No	No	Yes	No	1	0		0	1	1	0	1	0	1	4	0	0	0	0	0	1	0	11
223	Jung 2020	Machine learning-based prediction of response to growth hormone treatment in Turner syndrome: the LG Growth Study	Consensus	Machine learning-based prediction of response to growth hormone treatment in Turner syndrome: the LG Growth Study	https://doi.org/10.1515/jpem-2019-0311	Jung et al., 2020	Academic center	Other: Korea	Predictive	192	Traditional Machine learning	Multi-systemic	No	No	Research	Closed registry/proprietary	Yes	No	No	Retrospective	Yes	Yes	No	No	Yes	No	1	1		1	1	1	0	1	0	1	5	0	0	0	0	1	0	7
224	Kagiyama 2020	Machine Learning Assessment of Left Ventricular Diastolic Function Based on Electrocardiographic Features	HUAN-JU SHIH	Machine Learning Assessment of Left Ventricular Diastolic Function Based on Electrocardiographic Features	https://doi.org/10.1016/j.jacc.2020.06.061	Kagiyama et al., 2020	Academic center	USA	Predictive	814	Traditional Machine learning	Cardiovascular	No	No	Research	Closed registry/proprietary	Yes	No	Yes	Prospective cohort	No	No	Yes	No	Yes	No	1	0		0	0	2	0	1	0	1	4	0	0	0	0	0	0	0	12
228	Kang 2020	Development of a prediction model for hypotension after induction of anesthesia using machine learning	Consensus	Development of a prediction model for hypotension after induction of anesthesia using machine learning	https://doi.org/10.1371/journal.pone.0231172	Kang et al. 2020	Non-academic medical center	Other: Korea	Predictive	222	Traditional Machine learning ; Neural Networks	Cardiovascular	No	No	Research	Closed registry/proprietary	Yes	No	Yes	Retrospective	No	Yes	No	No	Yes	No	1	0		0	1	1	0	1	0	1	4	0	1	1	0	0	0	0
229	Kang 2021	Development of a web-based ensemble machine learning application to select the optimal size of posterior chamber phakic intraocular lens	Consensus	Development of a Web-Based Ensemble Machine LearningApplication to Select the Optimal Size of Posterior Chamber Phakic Intraocular Lens	https://doi.org/10.1167/tvst.10.6.5	Kang et al. 2021	Academic center	Other: South Korea	Predictive	3449	Traditional Machine learning	Other: Ophthalmology	No	No	Research	Closed registry/proprietary	No	No	No	Retrospective	Yes	No	Yes	No	No	No	1	1		1	0	2	0	0	0	1	4	0	0	0	0	0	0	10
230	Kang 2021	Lasso-based machine learning algorithm for prediction of lymph node metastasis in t1 colorectal cancer	Consensus	LASSO-Based Machine Learning Algorithm for Prediction of Lymph Node Metastasis in T1 Colorectal Cancer	https://doi.org/10.4143/crt.2020.974	Kang et al. 2021	Academic center	Other: South Korea	Predictive	316	Traditional Machine learning	Gastroenterology	Yes	No	Research	Closed registry/proprietary	No	No	Yes	Prospective cohort	Yes	No	No	No	No	Yes	1	1		1	0	1	0	0	1	1	4	0	0	0	0	0	0	8
232	Kang 2020	Risk prediction for malignant intraductal papillary mucinous neoplasm of the pancreas: logistic regression versus machine learning	Consensus	Risk prediction formalignant intraductal papillary mucinous neoplasm ofthepancreas: logistic regression versusmachine learning	https://doi.org/10.1038/s41598-020-76974-7	Kang et al. 2020	Academic center	Other: South Korea	Predictive	3708	Neural Networks	Gastroenterology	Yes	No	Research	Open registry/open source	No	No	Yes	Retrospective	Yes	No	Yes	No	Yes	No	1	1		1	0	2	0	1	0	1	5	0	0	0	0	1	0	8
233	Kang 2020	Predicting 30-day mortality of patients with pneumonia in an emergency department setting using machine-learning models	Consensus	Predicting 30-day mortality of patients with pneumonia in an emergency department setting using machine-learning models	ttps://doi.org/10.15441/ceem.19.052	Kang et al. 2020	Non-academic medical center	Other: South Korea	Prognostic	1974	Traditional Machine learning	Respiratory	No	No	Research	Closed registry/proprietary	Yes	No	Yes	Retrospective	Yes	Yes	No	No	No	No	1	1		1	1	1	0	0	0	1	4	0	1	1	0	0	1	2
235	Kanwar 2020	Risk stratification in pulmonary arterial hypertension using Bayesian analysis	Consensus	Risk stratification in pulmonary arterial hypertension using Bayesian analysis	https://doi.org/10.1183/13993003.00008-2020	Kanwar et al. 2020	Academic center	USA	Predictive	3515	Traditional Machine learning	Cardiovascular	No	No	Research	Closed registry/proprietary	No	No	Yes	Prospective cohort	No	No	Yes	No	No	No	1	0		0	0	2	0	0	0	1	3	0	0	0	0	0	0	0	12
236	Karabayir 2020	Gradient boosting for Parkinson's disease diagnosis from voice recordings	Consensus	Gradient boosting for Parkinsonâ€™s disease diagnosis from voice recordings	https://doi.org/10.1186/s12911-020-01250-7	Karabayir et al. 2020	Academic center	USA	Predictive	80	Neural Networks	Neurology	No	No	Research	Open registry/open source	No	No	No	Retrospective	No	No	No	No	Yes	No	1	0		0	0	1	0	1	0	1	3	0	0	0	0	0	0	1	12
237	KarabiberCura 2020	Epileptic seizure classifications using empirical mode decomposition and its derivative	Consensus	Epileptic seizure classifications using empirical mode decomposition and its derivative	https://doi.org/10.1186/s12938-020-0754-y	Karabiber Cura et al. 2020	Academic center	EU	Predictive	16	Traditional Machine learning	Neurology	No	No	Research	Closed registry/proprietary	No	No	No	Prospective cohort	No	No	No	No	No	No	1	0		0	0	1	0	0	0	1	2	0	0	0	0	0	0	1	3
238	Karhade 2021	Development of predictive algorithms for length of stay greater than one day after one- or two-level anterior cervical discectomy and fusion	HUAN-JU SHIH	Development of predictive algorithms for length of stay greater than one day after one- or two-level anterior cervical discectomy and fusion	https://doi.org/10.1016/j.semss.2021.100874	Karhade et al., 2021	Academic center	USA	Predictive	2917	Traditional Machine learning	Orthopedics/MSK	No	No	Research	Closed registry/proprietary	Yes	No	Yes	Retrospective	Yes	Yes	Yes	No	Yes	Other: JMIR guideline	1	1		1	1	2	0	1	0	1	6	0	0	0	0	1	0	5	12
241	Kashyap 2020	Quantitative Assessment of Speech in Cerebellar Ataxia Using Magnitude and Phase Based Cepstrum	Karmen Williams	Quantitative Assessment of Speech in Cerebellar Ataxia Using Magnitude and Phase Based Cepstrum	https://doi.org/10.1007/s10439-020-02455-7	Kashya et al. 2020	Non-academic medical center	Australia	Predictive	65	Traditional Machine learning	Neurology	No	No	Research	.	No	No	No	Prospective cohort	No	Yes	Yes	No	No	No	1	0		0	1	2	0	0	0	1	4	0	1	1	0	0	0	1	0
243	Khalid 2021	A standardized analytics pipeline for reliable and rapid development and validation of prediction models using observational health data	HUAN-JU SHIH	A standardized analytics pipeline for reliable and rapid development and validation of prediction models using observational health data	https://doi.org/10.1101/2021.03.23.21254098	Khalid et al., 2021	Vendor/Industry	USA	Prognostic	16991	Traditional Machine learning	Respiratory	No	Yes	Research	Open registry/open source	Yes	No	Yes	Retrospective	Yes	Yes	Yes	No	Yes	Yes	1	1		1	1	2	0	1	1	1	7	0	1	2	0	1	1	2	12
244	Khan 2020	A novel method for automatic classification of Parkinson gait severity using front-view video analysis	Seyi Akinloye	A novel method for automatic classification of Parkinson gait severity using front-view video analysis	DOI 10.3233/THC-191960	Khan et al. 2020	Academic center	EU	Predictive	24	Traditional Machine learning	Neurology	No	No	Research	Closed registry/proprietary	No	No	No	Retrospective	No	No	No	No	No	No	1	0		0	0	1	0	0	0	1	2	0	0	0	0	0	0	1	3
246	Kim 2021	Machine learning for recurrence prediction of gynecologic cancers using lynch syndrome-related screening markers	Seyi Akinloye	Machine Learning for Recurrence Prediction of Gynecologic Cancers Using Lynch Syndrome-Related Screening Markers	https://doi.org/10.3390/cancers13225670	Kim et al. 2021	Academic center	Other: South Korea	Predictive	114	Traditional Machine learning	Other: Gynecology	Yes	No	Research	Closed registry/proprietary	No	No	No	Retrospective	No	No	No	No	No	No	1	0		0	0	1	0	0	0	1	2	0	0	0	0	0	0
247	Kim 2020	Machine learning for prediction of septic shock at initial triage in emergency department	Maxwell Edomwande	Machine learning for prediction of septic shock at initial triage in emergency department	https://doi.org/10.1016/j.jcrc.2019.09.024	Kim et al. 2020	Academic center	Other: Republic of Korea	Predictive	49560	Traditional Machine learning ; Neural Networks	Infectious disease	No	No	Research	Closed registry/proprietary	Yes	No	Yes	Retrospective	Yes	Yes	No	No	Yes	No	1	1		1	1	1	0	1	0	1	5	0	0	0	0	1	0	3
249	Kim 2020	Heart-rate-based machine-learning algorithms for screening orthostatic hypotension	Seyi Akinloye	Heart-Rate-Based Machine-Learning Algorithms for Screening Orthostatic Hypotension	https://doi.org/10.3988/jcn.2020.16.3.448	Kim et al. 2020	Academic center	Other: South Korea	Predictive	663	Traditional Machine learning	Cardiovascular	No	No	Research	Closed registry/proprietary	No	No	Yes	Prospective cohort	Yes	No	No	No	Yes	No	1	1		1	0	1	0	1	0	1	4	0	0	0	0	0	0	0
251	Kim 2021	Developing a time-adaptive prediction model for out-of-hospital cardiac arrest: Nationwide cohort study in Korea	HUAN-JU SHIH	Developing a Time-Adaptive Prediction Model for Out-of-Hospital Cardiac Arrest: Nationwide Cohort Study in Korea	10.2196/28361	Kim et al., 2021	Academic center	Other: Korea	Predictive	49669	Traditional Machine learning	Cardiovascular	No	No	Research	Closed registry/proprietary	Yes	No	Yes	Retrospective	Yes	No	No	No	Yes	No	1	1		1	0	1	0	1	0	1	4	0	0	0	0	0	0	0
252	Kim 2020	Emergency department routine data and the diagnosis of acute ischemic heart disease in patients with atypical chest pain	Consensus	Emergency department routine data and the diagnosis of acute ischemic heart disease in patients with atypical chest pain	https://doi.org/10.1371/journal.pone.0241920	Kim et al. 2020	Non-academic medical center	Other: Korea	Predictive	4978	Traditional Machine learning	Cardiovascular	No	No	Research	Closed registry/proprietary	Yes	No	Yes	Retrospective	Yes	Yes	No	No	Yes	No	1	1		1	1	1	0	1	0	1	5	0	1	1	0	1	0	0
253	Kim 2020	Development of a Machine-Learning Model of Short-Term Prognostic Prediction for Spinal Stenosis Surgery in Korean Patients	Seyi Akinloye	Development of a Machine-Learning Model of Short-Term Prognostic Prediction for Spinal Stenosis Surgery in Korean Patients	http://dx.doi.org/10.3390/brainsci10110764	Kin et al. 2020	Academic center	Other: South Korea	Predictive	112	Traditional Machine learning ; Neural Networks	Orthopedics/MSK	No	No	Research	Closed registry/proprietary	No	No	Yes	Retrospective	No	Yes	No	No	Yes	No	1	0		0	1	1	0	1	0	1	4	0	0	0	0	0	0	5
253	Kim 2020	Development of a Machine-Learning Model of Short-Term Prognostic Prediction for Spinal Stenosis Surgery in Korean Patients	Consensus	Development of a Machine-Learning Model of Short-Term Prognostic Prediction for Spinal Stenosis Surgery in Korean Patients	http://dx.doi.org/10.3390/brainsci10110764	Kin et al. 2020	Academic center	Other: South Korea	Predictive	112	Traditional Machine learning ; Neural Networks	Orthopedics/MSK	No	No	Research	Closed registry/proprietary	No	No	Yes	Retrospective	No	Yes	No	No	Yes	No	1	0		0	1	1	0	1	0	1	4	0	0	0	0	0	0	5
254	Kim 2021	Machine learning models to identify low adherence to influenza vaccination among Korean adults with cardiovascular disease	HUAN-JU SHIH	Machine learning models to identify low adherence to influenza vaccination among Korean adults with cardiovascular disease	https://doi.org/10.1186/s12872-021-01925-7	Kim et al. 2021	Governmental agency	Other: Korea	Predictive	815	Traditional Machine learning	Multi-systemic	No	No	Research	Open registry/open source	No	No	Yes	Retrospective	No	No	No	No	Yes	No	1	0		0	0	1	0	1	0	1	3	0	1	3	0	0	0	7
256	Kim 2021	FOPR test: a virtual reality-based technique to assess field of perception and field of regard in hemispatial neglect	Glory Yeesuf	FOPR test: a virtual reality-based technique to assess field of perception and field of regard in hemispatial neglect	doi.org/10.1186/s12984-021-00835-1	Kim et al 2021	Non-academic medical center	Other: Republic of Korea	Prognostic	19 in the first Experiment Group, 22 in the second Experiment Group, and 22 in control group	Traditional Machine learning	Neurology	No	No	Research	Open registry/open source	No	No	Yes	Retrospective	No	Yes	No	No	Yes	Other:	1	0		0	1	1	0	1	0	1	4	0	1	1	0	0	1	1
257	Kim 2021	Machine learning prediction of pathologic myopia using tomographic elevation of the posterior sclera	Consensus	Machine learning prediction of pathologic myopia using tomographic elevation of the posterior sclera	DOI:10.1038/s41598-021-85699-0	Kim et al. 2021	Non-academic medical center	Other: Korea	Predictive	1839	Traditional Machine learning ; Neural Networks	Other: Ophthalmologist	No	No	Research	Closed registry/proprietary	Yes	No	Yes	Retrospective	Yes	No	No	No	Yes	No	1	1		1	0	1	0	1	0	1	4	0	1	1	0	0	0
258	King 2020	Protocol for the effectiveness of an anesthesiology control tower system in improving perioperative quality metrics and clinical outcomes: The tectonics randomized, pragmatic trial	HUAN-JU SHIH	Protocol for the effectiveness of an anesthesiology control tower system in improving perioperative quality metrics and clinical outcomes: The tectonics randomized, pragmatic trial	doi: 10.12688/f1000research.21016.1	King et al. 2019	Academic center	U.K	Prognostic	110000	Traditional Machine learning ; Neural Networks	Respiratory	No	No	Research	Open registry/open source	Yes	No	No	Randomized controlled trial(RCT)	Yes	Yes	No	No	Yes	Yes	2	1		1	1	1	0	1	1	2	7	0	0	0	0	1	1	2	11
260	Kleinholdermann 2021	Prediction of motor Unified Parkinson's Disease Rating Scale scores in patients with Parkinson's disease using surface electromyography	HUAN-JU SHIH	Prediction of motor Unified Parkinsonâ€™s Disease Rating Scale scores in patients with Parkinsonâ€™s disease using surface electromyography	https://doi.org/10.1016/j.clinph.2021.01.031	Kleinholdermann et la., 2021	Academic center	EU	Predictive	45	Traditional Machine learning	Neurology	No	No	Research	Closed registry/proprietary	Yes	No	Yes	Retrospective	No	No	No	No	Yes	No	1	0		0	0	1	0	1	0	1	3	0	0	0	0	0	0	1	3
262	Klug 2020	A Gradient Boosting Machine Learning Model for Predicting Early Mortality in the Emergency Department Triage: Devising a Nine-Point Triage Score	Seyi Akinloye	A Gradient Boosting Machine Learning Model for Predicting Early Mortality in the Emergency Department Triage:Devising a Nine-Point Triage Score	http://dx.doi.org/10.1007/s11606-019-05512-7	Klug et al. 2020	Academic center	Israel	Prognostic	799522	Traditional Machine learning	Multi-systemic	No	No	Research	Closed registry/proprietary	Yes	No	Yes	Retrospective	Yes	No	No	No	Yes	No	1	1		1	0	1	0	1	0	1	4	0	0	0	0	0	1	7	5
263	Kobayashi 2021	Semi-automated tracking of pain in critical care patients using artificial intelligence: a retrospective observational study	Ilse Siguachi	Semiâ€‘automated tracking ofpain incritical care patients using artificial intelligence: aretrospective observational study	https://doi.org/10.1038/s41598-021-84714-8	Kobayashi et al. 2021	Academic center	Other: Japan	Predictive	11507	Traditional Machine learning	Multi-systemic	No	No	Research	Open registry/open source	No	No	No	Retrospective	No	No	No	No	Yes	No	1	0		0	0	1	0	1	0	1	3	0	0	0	0	0	0	7
265	Kong 2020	A Novel Fracture Prediction Model Using Machine Learning in a Community-Based Cohort	HUAN-JU SHIH	A Novel Fracture Prediction Model Using Machine Learning in a Community-Based Cohort	doi: 10.1002/jbm4.10337	Kong et al. 2020	Governmental agency	Other: Korea	Prognostic	5018	Traditional Machine learning	Orthopedics/MSK	No	No	Research	Closed registry/proprietary	Yes	No	Yes	Prospective cohort	No	No	No	Yes	Yes	No	1	0		0	0	1	2	1	0	1	5	1	1	3	0	1	1	5
268	Kronborg 2021	A two-layer probabilistic model to predict COPD exacerbations for patients in telehealth	Consensus	A two-layer probabilistic model to predict COPD exacerbations for patients in telehealth	https://doi.org/10.1016/j.compbiomed.2020.104108	Kronborg et al., 2021	Academic center	EU	Predictive	9	Traditional Machine learning	Respiratory	No	No	Research	Closed registry/proprietary	Yes	No	No	Retrospective	Yes	No	No	No	Yes	No	1	1		1	0	1	0	1	0	1	4	0	0	0	0	0	0	2	3
269	Kugelman 2021	A Novel Machine Learning Predictive Tool Assessing Outpatient or Inpatient Designation for Medicare Patients Undergoing Total Hip Arthroplasty	HUAN-JU SHIH	A Novel Machine Learning Predictive Tool Assessing Outpatient or Inpatient Designation for Medicare Patients Undergoing Total Hip Arthroplasty	https://doi.org/10.1016/j.artd.2021.03.001	Kugelman et al. 2021	Non-academic medical center	USA	Predictive	1409	Traditional Machine learning	Orthopedics/MSK	No	No	Research	Closed registry/proprietary	Yes	No	Yes	Retrospective	No	No	No	No	Yes	No	1	0		0	0	1	0	1	0	1	3	0	1	1	0	0	0	5	12
271	Kumar 2021	Use of machine learning to assess the predictive value of 3 commonly used clinical measures to quantify outcomes after total shoulder arthroplasty	HUAN-JU SHIH	Use of machine learning to assess the predictive value of 3 commonly used clinical measures to quantify outcomes after total shoulder arthroplasty	https://doi.org/10.1053/j.sart.2020.12.003	Kumar et al., 2021	Academic center	USA	Prognostic	2790	Traditional Machine learning	Orthopedics/MSK	No	No	Research	Closed registry/proprietary	Yes	No	Yes	Retrospective	No	No	No	No	Yes	No	1	0		0	0	1	0	1	0	1	3	0	0	0	0	0	1	5	12
274	Kunze 2020	Development of Machine Learning Algorithms to Predict Being Lost to Follow-up After Hip Arthroscopy for Femoroacetabular Impingement Syndrome	HUAN-JU SHIH	Development of Machine Learning Algorithms to Predict Being Lost to Follow-up After Hip Arthroscopy for Femoroacetabular Impingement Syndrome	https://doi.org/10.1016/j.asmr.2020.07.007	Kunze et al. 2020	Non-academic medical center	USA	Predictive	2113	Traditional Machine learning	Orthopedics/MSK	No	No	Research	Closed registry/proprietary	Yes	Yes	Yes	Prospective cohort	Yes	Yes	No	No	Yes	No	1	1		1	1	1	0	1	0	1	5	0	1	1	0	1	0	5	12
278	Kurlander 2022	Regression and Random Forest Machine Learning Have Limited Performance in Predicting Bowel Preparation in Veteran Population	HUAN-JU SHIH	Regression and Random Forest Machine Learning Have Limited Performance in Predicting Bowel Preparation in Veteran Population	https://doi.org/10.1007/s10620-021-07113-z	Kurlander et al. 2022	Academic center	USA	Predictive	6885	Traditional Machine learning	Gastroenterology	No	No	Research	Closed registry/proprietary	Yes	Yes	Yes	Retrospective	Yes	Yes	No	Yes	Yes	Yes	1	1		1	1	1	2	1	1	1	8	1	0	0	0	1	0	8	12
280	Kwon 2020	Comparing the performance of artificial intelligence and conventional diagnosis criteria for detecting left ventricular hypertrophy using electrocardiography	Ilse Siguachi	Comparing the performance of artificialintelligence and conventional diagnosis criteriafor detecting left ventricular hypertrophy usingelectrocardiography	10.1093/europace/euz324	Kwon et al. 2020	Non-academic medical center	Other: South Korea	Predictive	21286	Neural Networks	Cardiovascular	No	No	Research	Open registry/open source	No	No	Yes	Retrospective	Yes	No	Yes	No	Yes	No	1	1		1	0	2	0	1	0	1	5	0	1	1	0	1	0	0
281	Lafage 2020	P84. Predictive model for selection of upper treated vertebra using a machine learning approach	HUAN-JU SHIH	Predictive Model for Selection of Upper Treated Vertebra Using a Machine Learning Approach	https://doi.org/10.1016/j.wneu.2020.10.073	Lafage et al., 2021	Non-academic medical center	USA	Predictive	143	Traditional Machine learning	Orthopedics/MSK	No	No	Research	Closed registry/proprietary	Yes	No	Yes	Retrospective	No	No	No	No	Yes	No	1	0		0	0	1	0	1	0	1	3	0	1	1	0	0	0	5	12
283	Lahiri 2020	Determinants of aphasia recovery: exploratory decision tree analysis	Consensus	Determinants of aphasia recovery: exploratory decision tree analysis	https://doi.org/10.1080/23273798.2020.1777314	Lahiri et al., 2021	Academic center	Other: India	Prognostic	163	Traditional Machine learning	Neurology	No	No	Research	Closed registry/proprietary	Yes	No	No	Retrospective	No	No	No	No	Yes	No	1	0		0	0	1	0	1	0	1	3	0	0	0	0	0	1	1
284	Lai 2020	Comparison of the predictive outcomes for anti-tuberculosis drug-induced hepatotoxicity by different machine learning techniques	Consensus	Comparison of the predictive outcomes for anti-tuberculosis drug-induced hepatotoxicity by different machine learning techniques	https://doi.org/10.1016/j.cmpb.2019.105307	Lai et al., 2020	Non-academic medical center	China/Taiwan	Predictive	127	Traditional Machine learning ; Neural Networks	Infectious disease	No	No	Research	Closed registry/proprietary	Yes	No	Yes	Retrospective	No	Yes	No	No	Yes	No	1	0		0	1	1	0	1	0	1	4	0	1	1	0	0	0	3
286	Laios 2020	Predicting complete cytoreduction for advanced ovarian cancer patients using nearest-neighbor models	HUAN-JU SHIH	Predicting complete cytoreduction for advanced ovarian cancer patients using nearest-neighbor models	https://doi.org/10.1186/s13048-020-00700-0	Laios et al. 2020	Non-academic medical center	EU	Predictive	154	Traditional Machine learning ; Neural Networks	Other: ovarian cancer: cynecologic oncology or gynecology	Yes	No	Research	Closed registry/proprietary	Yes	No	No	Retrospective	Yes	No	No	No	Yes	No	1	1		1	0	1	0	1	0	1	4	0	1	1	0	0	0		3
288	Laios 2021	Feature Selection is Critical for 2-Year Prognosis in Advanced Stage High Grade Serous Ovarian Cancer by Using Machine Learning	HUAN-JU SHIH	Feature Selection is Critical for 2-Year Prognosis in Advanced Stage High Grade Serous Ovarian Cancer by Using Machine Learning	10.1177/10732748211044678	Laios et al., 2021	Non-academic medical center	U.K	Prognostic	209	Traditional Machine learning ; Neural Networks	Other: Gynecologic	Yes	No	Research	Closed registry/proprietary	Yes	No	No	Retrospective	Yes	No	No	No	Yes	No	1	1		1	0	1	0	1	0	1	4	0	1	1	0	0	1		11
289	Lan 2020	Classification of Infected Necrotizing Pancreatitis for Surgery Within or Beyond 4 Weeks Using Machine Learning	HUAN-JU SHIH	Classification of Infected Necrotizing Pancreatitis for Surgery Within or Beyond 4 Weeks Using Machine Learning	10.3389/fbioe.2020.00541	Lan et al. 2020	Non-academic medical center	China/Taiwan	Prognostic	223	Traditional Machine learning	Infectious disease	No	No	Research	Closed registry/proprietary	Yes	No	Yes	Randomized controlled trial(RCT)	No	No	No	No	Yes	No	2	0		0	0	1	0	1	0	2	4	0	1	1	0	0	1	3
290	.	Comparison of predictive models for hospital readmission of heart failure patients with cost-sensitive approach	HUAN-JU SHIH	Comparison of predictive models for hospital readmission of heart failure patients with cost-sensitive approach	https://doi.org/10.1080/20479700.2020.1797334	Landicho et al., 2021	Academic center	Other: Thailand	Predictive	127	Traditional Machine learning	Cardiovascular	No	No	Research	Closed registry/proprietary	Yes	No	Yes	Retrospective	Yes	Yes	No	No	No	No	1	1		1	1	1	0	0	0	1	4	0	0	0	0	0	0	0
291	Langlais 2020	Prediction of clinical height gain from surgical posterior correction of idiopathic scoliosis	HUAN-JU SHIH	Prediction of clinical height gain from surgical posterior correction of idiopathic scoliosis	DOI: 10.3171/2020.3.SPINE191541	Langlais et la. 2020	Non-academic medical center	EU	Predictive	116	Traditional Machine learning	Orthopedics/MSK	No	No	Research	Closed registry/proprietary	Yes	No	Yes	Retrospective	No	Yes	No	No	Yes	No	1	0		0	1	1	0	1	0	1	4	0	1	1	0	0	0	5	3
292	Lanza 2021	Classification tree to analyze factors connected with post operative complications of cataract surgery in a teaching hospital	HUAN-JU SHIH	Classification Tree to Analyze Factors Connected with Post Operative Complications of Cataract Surgery in a Teaching Hospital	https://doi.org/10.3390/jcm10225399	Lanza et al. 2021	Non-academic medical center	EU	Predictive	1392	Traditional Machine learning	Other: Ophthalmology	No	No	Research	Closed registry/proprietary	Yes	No	Yes	Retrospective	No	No	No	No	Yes	No	1	0		0	0	1	0	1	0	1	3	0	1	1	0	0	0	10	3
294	Law 2022	Predictive Modeling of Colonoscopic Findings in a Fecal-Immunochemical Test-Based Colorectal Cancer Screening Program	HUAN-JU SHIH	Predictive Modeling of Colonoscopic Findings in a Fecal Immunochemical Testâ€‘Based Colorectal Cancer Screening Program	.	Law et al. 2021	.	USA	Predictive	596	Traditional Machine learning	Gastroenterology	Yes	No	Research	Closed registry/proprietary	Yes	Yes	Yes	Retrospective	Yes	No	No	No	Yes	No	1	1		1	0	1	0	1	0	1	4	0			0	0	0	8	12
298	Lee 2021	Predicting outcomes after trauma: Prognostic model development based on admission features through machine learning	HUAN-JU SHIH	Prognostic model development based on admission features through machine learning	http://dx.doi.org/10.1097/MD.0000000000027753	Lee et al., 2021	Non-academic medical center	China/Taiwan	Prognostic	2232	Traditional Machine learning	Other: Traumatology	No	No	Research	Closed registry/proprietary	Yes	No	Yes	Retrospective	No	No	No	No	Yes	No	1	0		0	0	1	0	1	0	1	3	0	1	1	0	0	1	19
299	Lee 2021	Machine learning-based prediction model for responses of bDMARDs in patients with rheumatoid arthritis and ankylosing spondylitis	Consensus	Machine learning-based prediction model for responses of bDMARDs in patients with rheumatoid arthritis and ankylosing spondylitis	https://doi.org/10.1186/s13075-021-02635-3	Lee et al. 2021	Academic center	Other:	Predictive	625	Traditional Machine learning ; Neural Networks	Rheumatology	No	No	Research	Closed registry/proprietary	No	No	Yes	Prospective cohort	No	No	Yes	No	No	No	1	0		0	0	2	0	0	0	1	3	0	0	0	0	0	0	11
301	Lee 2021	Development of a predictive risk model for all-cause mortality in patients with diabetes in Hong Kong	Consensus	Development of a predictive risk model for all-cause mortality in patients with diabetes in Hong Kong	doi:10.1136/bmjdrc-2020-001950	Lee et al. 2021	Academic center	Other: Hong Kong	Prognostic	273678	Traditional Machine learning ; Neural Networks	Endocrinology	No	No	Research	Closed registry/proprietary	Yes	No	No	Retrospective	No	Yes	No	No	No	No	1	0		0	1	1	0	0	0	1	3	0	0	0	0	0	1	6
302	Lee 2021	Identifying the risk factors associated with nursing home residents' pressure ulcers using machine learning methods	HUAN-JU SHIH	Identifying the Risk Factors Associated with Nursing Home Residentsâ€™ Pressure Ulcers Using Machine Learning Methods	https://doi.org/10.3390/ ijerph1806295	Lee et al. 2021	Governmental agency	Other: Korea	Predictive	60	Traditional Machine learning	Gastroenterology	No	No	Research	Closed registry/proprietary	Yes	No	Yes	Prospective cohort	No	No	No	No	Yes	No	1	0		0	0	1	0	1	0	1	3	0	1	3	0	0	0	8
305	Lee 2020	Development of a Novel Prognostic Model to Predict 6-Month Swallowing Recovery after Ischemic Stroke	Seyi Akinloye	Development of a Novel Prognostic Model to Predict 6-Month Swallowing Recovery After Ischemic Stroke	https://doi.org/10.1161/strokeaha.119.027439	Lee et al. 2020	Academic center	Other: South Korea	Predictive	137	Traditional Machine learning	Neurology	No	No	Research	Closed registry/proprietary	No	No	Yes	Retrospective	Yes	No	Yes	No	Yes	No	1	1		1	0	2	0	1	0	1	5	0	0	0	0	1	0	1
307	Levin 2020	Machine-learning-based hospital discharge predictions can support multidisciplinary rounds and decrease hospital length-of-stay	Consensus	Machine-learning-based hospital discharge predictions can support multidisciplinary rounds and decrease hospital length-of-stay	oi:10.1136/bmjinnov-2020-000420	Levin et al. 2020	Academic center	USA	Predictive	12470	Traditional Machine learning	Multi-systemic	No	No	Research	Closed registry/proprietary	Yes	No	No	Retrospective	No	Yes	No	No	Yes	No	1	0		0	1	1	0	1	0	1	4	0	0	0	0	0	0	7	12
313	Li 2021	Predicting in-hospital mortality in ICU patients with sepsis using gradient boosting decision tree	HUAN-JU SHIH	Predicting in-hospital mortality in ICU patients with sepsis using gradient boosting decision tree	http://dx.doi.org/10.1097/MD.0000000000025813	Li et al., 2021	Academic center	China/Taiwan	Prognostic	3937	Traditional Machine learning ; Neural Networks	Infectious disease	No	No	Research	Open registry/open source	Yes	Yes	Yes	Retrospective	Yes	No	No	No	Yes	No	1	1		1	0	1	0	1	0	1	4	0	0	0	0	0	1	3
314	Li 2021	A Novel and Rapid Serum Detection Technology for Non-Invasive Screening of Gastric Cancer Based on Raman Spectroscopy Combined With Different Machine Learning Methods	Consensus	A Novel and Rapid Serum Detection Technology for Non-Invasive Screening of Gastric Cancer Based on Raman Spectroscopy Combined With Different Machine Learning Methods	https://doi.org/10.3389/fonc.2021.665176	Li et al. 2021	Academic center	China/Taiwan	Predictive	109	Traditional Machine learning ; Neural Networks	Gastroenterology	Yes	No	Research	Closed registry/proprietary	No	No	No	cross sectional	No	No	No	No	Yes	No	1	0		0	0	1	0	1	0	1	3	0	0	0	0	0	0	8
315	Li 2021	Development and Validation of a Prediction Model for Elevated Arterial Stiffness in Chinese Patients With Diabetes Using Machine Learning	Seyi Akinloye	Development and Validation of a Prediction Model for Elevated Arterial Stiffness in Chinese Patients With Diabetes Using Machine Learning	https://doi.org/10.3389/fphys.2021.714195	Li et al. 2021	Academic center	China/Taiwan	Predictive	760	Traditional Machine learning	Cardiovascular	No	No	Research	Closed registry/proprietary	No	No	Yes	Retrospective	No	No	No	No	No	No	1	0		0	0	1	0	0	0	1	2	0	0	0	0	0	0	0
316	Li 2020	The construction of primary screening model and discriminant model for chronic obstructive pulmonary disease in Northeast China	Seyi Akinloye	The Construction of Primary Screening Model and Discriminant Model for Chronic Obstructive Pulmonary Disease in Northeast China	DOI: 10.2147/COPD.S250199	Li et al. 2020	Academic center	China/Taiwan	Predictive	232	Traditional Machine learning	Respiratory	No	No	Research	Closed registry/proprietary	Yes	No	Yes	Retrospective	No	No	No	No	No	No	1	0		0	0	1	0	0	0	1	2	0	0	0	0	0	0	2
317	Li 2020	Predicting 6-Month Unfavorable Outcome of Acute Ischemic Stroke Using Machine Learning	Seyi Akinloye	Predicting 6-Month Unfavorable Outcome of Acute Ischemic Stroke Using Machine Learning	doi: 10.3389/fneur.2020.539509	Li et al. 2020	Academic center	Canada	Prognostic	1735	Traditional Machine learning ; Neural Networks	Neurology	No	No	Research	Closed registry/proprietary	No	No	Yes	Retrospective	Yes	No	No	No	Yes	No	1	1		1	0	1	0	1	0	1	4	0	0	0	0	0	1	1	1
319	Li 2020	A time-phased machine learning model for real-time prediction of sepsis in critical care	HUAN-JU SHIH	A Time-Phased Machine Learning Model for Real-Time Prediction of Sepsis in Critical Care	10.1097/CCM.0000000000004494	Li et al., 2020	Vendor/Industry	China/Taiwan	Predictive	40336	Traditional Machine learning	Infectious disease	No	No	Research	Closed registry/proprietary	Yes	No	No	Retrospective	Yes	No	Yes	No	Yes	No	1	1		1	0	2	0	1	0	1	5	0	1	2	0	1	0	3
320	Li 2020	A novel machine-learning algorithm for predicting mortality risk after hip fracture surgery	Consensus	A novel machine-learning algorithm for predicting mortality risk after hip fracture surgery	https://doi.org/10.1016/j.injury.2020.12.008	Li et al. 2020	Academic center	China/Taiwan	Prognostic	1330	Traditional Machine learning	Orthopedics/MSK	No	No	Research	Closed registry/proprietary	Yes	No	Yes	Retrospective	No	No	No	No	No	No	1	0		0	0	1	0	0	0	1	2	0	0	0	0	0	1	5
321	Li 2021	Development and validation of a clinical prediction model for endocervical curettage decision-making in cervical lesions	Seyi Akinloye	Development and validation of a clinical prediction model for endocervical curettage decision-making in cervical lesions	https://doi.org/10.1186/s12885-021-08523-y	Li et al. 2021	Academic center	China/Taiwan	Predictive	2088	Traditional Machine learning	Genitourinary	Yes	No	Research	Closed registry/proprietary	No	No	No	Retrospective	No	Yes	No	No	Yes	No	1	0		0	1	1	0	1	0	1	4	0	0	0	0	0	0	4
322	Li 2021	Driverless artificial intelligence framework for the identification of malignant pleural effusion	HUAN-JU SHIH	Driverless artificial intelligence framework for the identification of malignant pleural effusion	http://dx.doi.org/10.1016/j.tranon.2020.100896	Li et al., 2021	Non-academic medical center	China/Taiwan	Prognostic	898	Traditional Machine learning ; Neural Networks	Respiratory	Yes	No	Research	Closed registry/proprietary	Yes	No	Yes	Retrospective	No	No	Yes	No	Yes	No	1	0		0	0	2	0	1	0	1	4	0	1	1	0	0	1	2
324	Li 2020	Machine learning to predict the 1-year mortality rate after acute anterior myocardial infarction in Chinese patients	Seyi Akinloye	Machine Learning to Predict the 1-Year Mortality Rate After Acute Anterior Myocardial Infarction in Chinese Patients	DOI: 10.2147/TCRM.S236498	Li et al. 2020	Academic center	China/Taiwan	Prognostic	1244	Traditional Machine learning	Cardiovascular	No	No	Research	Closed registry/proprietary	Yes	No	Yes	Retrospective	Yes	No	No	No	Yes	No	1	1		1	0	1	0	1	0	1	4	0	0	0	0	0	1	0
325	Li 2021	Novel electronic health records applied for prediction of pre-eclampsia: Machine-learning algorithms	Seyi Akinloye	Novel electronic health records applied for prediction of pre-eclampsia: Machine-learning algorithms	https://doi.org/10.1016/j.preghy.2021.10.006	Li et al. 2021	Academic center	China/Taiwan	Predictive	3759	Traditional Machine learning	Genitourinary	No	No	Research	Closed registry/proprietary	Yes	No	No	Retrospective	No	Yes	Yes	No	Yes	Yes	1	0		0	1	2	0	1	1	1	6	0	0	0	0	1	0	4
326	Liao 2022	LightGBM: an efficient and accurate method for predicting pregnancy diseases	HUAN-JU SHIH	LightGBM: an efficient and accurate method for predicting pregnancy diseases	https://doi.org/10.1080/01443615.2021.1945006	Liao et al., 2022	Academic center	China/Taiwan	Predictive	469	Traditional Machine learning	Infectious disease	No	No	Research	Closed registry/proprietary	Yes	No	No	Retrospective	Yes	Yes	No	No	No	No	1	1		1	1	1	0	0	0	1	4	0	0	0	0	0	0	3
330	Lin 2020	Evaluation of machine learning methods to stroke outcome prediction using a nationwide disease registry	HUAN-JU SHIH	Evaluation of Machine Learning Methods to Stroke Outcome Prediction Using a Nationwide Disease Registry	10.1016/j.cmpb.2020.105381	Lin et al., 2021	Non-academic medical center	China/Taiwan	Prognostic	58493	Traditional Machine learning ; Neural Networks	Neurology	No	No	Research	Closed registry/proprietary	Yes	No	Yes	Retrospective	No	Yes	No	No	Yes	No	1	0		0	1	1	0	1	0	1	4	0	1	1	0	0	1	1
333	Lippi 2020	Texture analysis and multiple-instance learning for the classification of malignant lymphomas	HUAN-JU SHIH	Texture analysis and multiple-instance learning for the classification of malignant lymphomas	https://doi.org/10.1016/j.cmpb.2019.105153	Lippi et al., 2020	Academic center	EU	Predictive	36	Traditional Machine learning ; Neural Networks	Infectious disease	Yes	No	Research	Closed registry/proprietary	Yes	No	No	Retrospective	No	No	No	No	No	No	1	0		0	0	1	0	0	0	1	2	0	0	0	0	0	0	3	3
334	Lisspers 2021	Developing a short-term prediction model for asthma exacerbations from Swedish primary care patients' data using machine learning - Based on the ARCTIC study	Consensus	Developing a short-term prediction model for asthma exacerbations from Swedish primary care patientsâ€™ data using machine learning - Based on the ARCTIC study	https://doi.org/10.1016/j.rmed.2021.106483	Lisspers et al. 2021	Academic center	EU	Predictive	29396	Traditional Machine learning ; Neural Networks	Respiratory	No	No	Research	Closed registry/proprietary	Yes	No	Yes	Retrospective	Yes	No	No	No	No	No	1	1		1	0	1	0	0	0	1	3	0	0	0	0	0	0	2	3
336	Liu 2021	Tumor subtype defines distinct pathways of molecular and clinical progression in primary prostate cancer	Consensus	Tumor subtype defines distinct pathways of molecular and clinical progression in primary prostate cancer	https://doi.org/10.1172/JCI147878	Liu et al. 2021	Non-academic medical center	USA	Predictive	8622	Traditional Machine learning	Genitourinary	Yes	No	Research	Closed registry/proprietary	Yes	Yes	No	Retrospective	No	No	Yes	No	No	No	1	0		0	0	2	0	0	0	1	3	0	1	1	0	0	0	4	12
338	Liu 2020	Predicting prostate cancer upgrading of biopsy gleason grade group at radical prostatectomy using machine learning-assisted decision-support models	HUAN-JU SHIH	Predicting Prostate Cancer Upgrading of Biopsy Gleason Grade Group at Radical Prostatectomy Using Machine Learning-Assisted Decision-Support Models	http://doi.org/10.2147/CMAR.S286167	Liu et al. 2020	Academic center	China/Taiwan	Predictive	530	Traditional Machine learning	Genitourinary	Yes	No	Research	Closed registry/proprietary	Yes	No	No	Retrospective	No	No	No	No	Yes	No	1	0		0	0	1	0	1	0	1	3	0	0	0	0	0	0	4
338	Liu 2020	Predicting prostate cancer upgrading of biopsy gleason grade group at radical prostatectomy using machine learning-assisted decision-support models	Consensus	Predicting Prostate Cancer Upgrading of Biopsy Gleason Grade Group at Radical Prostatectomy Using Machine Learning-Assisted Decision-Support Models	http://doi.org/10.2147/CMAR.S286167	Liu et al. 2020	Academic center	China/Taiwan	Predictive	530	Traditional Machine learning	Genitourinary	Yes	No	Research	Closed registry/proprietary	Yes	No	No	Retrospective	No	No	No	No	Yes	No	1	0		0	0	1	0	1	0	1	3	0	0	0	0	0	0	4
339	Liu 2021	Machine learning-assisted decision-support models to better predict patients with calculous pyonephrosis	Consensus	Machine learning-assisted decision-support models to better predict patients with calculous pyonephrosis	http://dx.doi.org/10.21037/tau-20-1208	Liu et al. 2020	Academic center	China/Taiwan	Predictive	322	Traditional Machine learning	Genitourinary	No	No	Research	Closed registry/proprietary	Yes	No	Yes	Retrospective	Yes	No	No	No	Yes	Yes	1	1		1	0	1	0	1	1	1	5	0	0	0	0	1	0	4
341	Liu 2021	Predicting mortality of patients with acute kidney injury in the ICU using XGBoost model	Ilse Siguachi	PredictingmortalityofpatientswithacutekidneyinjuryintheICUusingXGBoostmodel	https://doi.org/10.1371/journal.pone.0246306	Liu et al. 2021	Non-academic medical center	China/Taiwan	Prognostic	7548	Traditional Machine learning	Other: Nephrology	No	No	Research	Open registry/open source	No	Yes	Yes	cross sectional	Yes	No	No	No	Yes	No	1	1		1	0	1	0	1	0	1	4	0	1	1	0	0	1
342	Liu 2021	Early prediction model for progression and prognosis of severe patients with coronavirus disease 2019	Consensus	Early prediction model for progression and prognosis of severe patients with coronavirus disease 2019	http://dx.doi.org/10.1097/MD.0000000000024901	Liu et al., 2019	Non-academic medical center	China/Taiwan	Prognostic	124	Traditional Machine learning	Respiratory	No	Yes	Research	Closed registry/proprietary	Yes	No	Yes	Retrospective	Yes	No	No	No	No	No	1	1		1	0	1	0	0	0	1	3	0	1	1	0	0	1	2
344	Liu 2021	Machine learning models for predicting critical illness risk in hospitalized patients with COVID-19 pneumonia	HUAN-JU SHIH	Machine learning models for predicting critical illness risk in hospitalized patients with COVID-19 pneumonia	http://dx.doi.org/10.21037/jtd-20-2580	Liu et al. 2021	Non-academic medical center	China/Taiwan	Predictive	201	Traditional Machine learning ; Neural Networks	Respiratory	No	Yes	Research	Closed registry/proprietary	Yes	No	Yes	Retrospective	Yes	No	No	No	Yes	Yes	1	1		1	0	1	0	1	1	1	5	0	1	1	0	1	0	2
345	Liu 2021	A non-linear ensemble model-based surgical risk calculator for mixed data from multiple surgical fields	HUAN-JU SHIH	A non-linear ensemble model-based surgical risk calculator for mixed data from multiple surgical fields	https://doi.org/10.1186/s12911-021-01450-9	Liu et al. 2020	.	.	Predictive	15000	Traditional Machine learning ; Neural Networks	Infectious disease	No	No	Research	Closed registry/proprietary	Yes	No	Yes	Retrospective	Yes	No	No	Yes	Yes	No	1	1		1	0	1	2	1	0	1	6	1			0	1	0	3
346	Liu 2021	Machine learning models to predict red blood cell transfusion in patients undergoing mitral valve surgery	Seyi Akinloye	Machine learning models to predict red blood cell transfusion in patients undergoing mitral valve surgery	http://dx.doi.org/10.21037/atm-20-7375	Liu et al. 2021	Academic center	China/Taiwan	Predictive	166	Traditional Machine learning	Cardiovascular	No	No	Research	Closed registry/proprietary	Yes	No	Yes	Retrospective	Yes	No	No	No	No	Yes	1	1		1	0	1	0	0	1	1	4	0	0	0	0	0	0	0
347	Liu 2020	Four transcription profile-based models identify novel prognostic signatures in oesophageal cancer	Seyi Akinloye	Four transcription profileâ€“based models identify novel prognostic signatures in oesophageal cancer	DOI: 10.1111/jcmm.14779	Liu et al. 2020	Academic center	China/Taiwan	Predictive	159	Traditional Machine learning	ENT	Yes	No	Research	Open registry/open source	Yes	No	Yes	Retrospective	No	No	No	No	Yes	No	1	0		0	0	1	0	1	0	1	3	0	0	0	0	0	0	12
348	Liu 2021	Application of machine learning techniques to predict bone metastasis in patients with prostate cancer	Seyi Akinloye	Application of Machine Learning Techniques to Predict Bone Metastasis in Patients with Prostate Cancer	DOI: 10.2147/CMAR.S330591	Liu et al. 2021	Academic center	China/Taiwan	Predictive	207137	Traditional Machine learning	Gastroenterology	Yes	No	Research	Closed registry/proprietary	Yes	Yes	No	Retrospective	No	No	Yes	No	Yes	No	1	0		0	0	2	0	1	0	1	4	0	0	0	0	0	0	8
349	Liu 2020	Machine learning-based development and validation of a scoring system for progression-free survival in liver cancer	Consensus	Machine learningâ€‘based development and validation of a scoring system for progressionâ€‘free survival in liver cancer	https://doi.org/10.1007/s12072-020-10046-w	Liu et al. 2020	Academic center	China/Taiwan	Prognostic	2890	Traditional Machine learning ; Neural Networks	Gastroenterology	Yes	No	Research	Closed registry/proprietary	Yes	No	Yes	Retrospective	No	No	No	No	Yes	No	1	0		0	0	1	0	1	0	1	3	0	0	0	0	0	1	8
351	Liu 2021	A Self-Representation-Based Fuzzy SVM Model for Predicting Vascular Calcification of Hemodialysis Patients	Seyi Akinloye	A Self-Representation-Based Fuzzy SVM Model for Predicting Vascular Calcification of Hemodialysis Patients	https://doi.org/10.1155/2021/2464821	Liu et al. 2021	Academic center	China/Taiwan	Predictive	59	Traditional Machine learning ; Neural Networks	Genitourinary	No	No	Research	Closed registry/proprietary	No	No	Yes	cross sectional	No	No	No	No	No	No	1	0		0	0	1	0	0	0	1	2	0	0	0	0	0	0	4
352	Liu 2020	Transient-evoked otoacoustic emission signals predicting outcomes of acute sensorineural hearing loss in patients with Meniere's disease	Consensus	Transient-evoked otoacoustic emission signals predicting outcomes of acute sensorineural hearing loss in patients with Meni ere â€™s disease	https://doi.org/10.1080/00016489.2019.1704865	Liu et al., 2020	Academic center	China/Taiwan	Prognostic	30	Traditional Machine learning	ENT	No	No	Research	Closed registry/proprietary	Yes	No	No	Retrospective	No	No	No	No	No	No	1	0		0	0	1	0	0	0	1	2	0	0	0	0	0	1	12
353	Liu 2022	Machine learning-based random forest for predicting decreased quality of life in thyroid cancer patients after thyroidectomy	Consensus	Machine learningâ€“based random forest for predicting decreased quality of life in thyroid cancer patients after thyroidectomy	https://doi.org/10.1007/s00520-021-06657-0	Liu et al. 2022	Academic center	China/Taiwan	Predictive	286	Traditional Machine learning	ENT	Yes	No	Research	Closed registry/proprietary	No	No	Yes	Prospective cohort	No	No	No	No	Yes	No	1	0		0	0	1	0	1	0	1	3	0	0	0	0	0	0	12
354	Liu 2020	Continuous Blood Pressure Estimation From Electrocardiogram and Photoplethysmogram During Arrhythmias	Consensus	Continuous Blood Pressure Estimation From Electrocardiogram and Photoplethysmogram During Arrhythmias	https://doi.org/10.3389/fphys.2020.575407	Liu et al. 2020	Academic center	China/Taiwan	Predictive	35	Traditional Machine learning	Cardiovascular	No	No	Research	Closed registry/proprietary	No	No	No	cross sectional	No	No	No	No	Yes	No	1	0		0	0	1	0	1	0	1	3	0	0	0	0	0	0	0
355	Lo 2021	A Fact-Finding Procedure Integrating Machine Learning and AHP Technique to Predict Delayed Diagnosis of Bladder Patients with Hematuria	Seyi Akinloye	A Fact-Finding Procedure Integrating Machine Learning and AHP Technique to Predict Delayed Diagnosis of Bladder Patients with Hematuria	https://doi.org/10.1155/2021/3831453	Lo et al. 2021	Academic center	China/Taiwan	Predictive	607	Traditional Machine learning ; Neural Networks	Genitourinary	No	No	Research	Closed registry/proprietary	Yes	No	No	Retrospective	Yes	No	No	No	Yes	No	1	1		1	0	1	0	1	0	1	4	0	0	0	0	0	0	4
357	Lo 2021	Predictive modeling for 14-day unplanned hospital readmission risk by using machine learning algorithms	Consensus	Predictive modeling for 14-day unplanned hospital readmission risk by using machine learning algorithms	https://doi.org/10.1186/s12911-021-01639-y	Lo et al. 2021	Academic center	China/Taiwan	Predictive	37091	Traditional Machine learning	Multi-systemic	No	No	Research	Closed registry/proprietary	Yes	No	No	Retrospective	Yes	Yes	No	No	Yes	No	1	1		1	1	1	0	1	0	1	5	0	0	0	0	1	0	7
358	Lorenzen 2021	Using machine learning for predicting intensive care unit resource use during the COVID-19 pandemic in Denmark	Consensus	Using machine learning for predicting intensive care unit resource use during the COVID-19 Pandemic in Denmark	https://doi.org/10.1038/s41598-021-98617-1	Sloth Lorenzen et al. 2021	Non-academic medical center	EU	Predictive	42256	Traditional Machine learning	Respiratory	No	Yes	Production/Post research	Closed registry/proprietary	Yes	No	No	Retrospective	Yes	Yes	No	No	Yes	No	1	1		1	1	1	0	1	0	1	5	0	1	1	1	1	0	2	3
361	Lu 2021	The impact of tobacco exposure on tumor microenvironment and prognosis in lung adenocarcinoma by integrative analysis of multi-omics data	Consensus	The impact of tobacco exposure on tumor microenvironment and prognosis in lung adenocarcinoma by integrative analysis of multi-omics data	https://doi.org/10.1016/j.intimp.2021.108253	Lu et al., 2021	Non-academic medical center	China/Taiwan	Prognostic	16	Traditional Machine learning	Respiratory	No	No	Research	Closed registry/proprietary	Yes	No	No	Retrospective	No	No	No	No	Yes	No	1	0		0	0	1	0	1	0	1	3	0	1	1	0	0	1	2
362	Lu 2021	Understanding Anterior Shoulder Instability Through Machine Learning: New Models That Predict Recurrence, Progression to Surgery, and Development of Arthritis	Consensus	Understanding Anterior Shoulder Instability Through Machine Learning	https://doi.org/10.1177/23259671211053326	Lu et al., 2021	Non-academic medical center	USA	Prognostic	654	Traditional Machine learning	Orthopedics/MSK	No	No	Research	Closed registry/proprietary	Yes	No	Yes	Retrospective	Yes	Yes	No	No	Yes	Yes	1	1		1	1	1	0	1	1	1	6	0	1	1	0	1	1	5	12
363	Lu 2022	Machine-learning model successfully predicts patients at risk for prolonged postoperative opioid use following elective knee arthroscopy	Consensus	Machineâ€‘learning model successfully predicts patients at risk for prolonged postoperative opioid use following elective knee arthroscopy	https://doi.org/10.1007/s00167-020-06421-7	Lu et al. 2022	Non-academic medical center	EU	Predictive	381	Traditional Machine learning ; Neural Networks	Orthopedics/MSK	No	No	Research	Closed registry/proprietary	Yes	No	Yes	Retrospective	Yes	Yes	Yes	No	Yes	No	1	1		1	1	2	0	1	0	1	6	0	1	1	0	1	0	5	3
366	Luo 2021	The selection of indicators from initial blood routine test results to improve the accuracy of early prediction of COVID-19 severity	Consensus	The selection of indicators from initial blood routine test results to improve the accuracy of early prediction of COVID-19 severity	https://doi.org/10.1371/journal.pone.0253329	Luo et al. 2021	Non-academic medical center	China/Taiwan	Predictive	196	Traditional Machine learning	Respiratory	No	Yes	Research	Closed registry/proprietary	Yes	No	Yes	Retrospective	Yes	No	No	No	Yes	No	1	1		1	0	1	0	1	0	1	4	0	1	1	0	0	0	2
367	Luo 2020	Machine learning for the prediction of severe pneumonia during posttransplant hospitalization in recipients of a deceased-donor kidney transplant	Ilse Siguachi	Machine learning for the prediction of severe pneumonia during posttransplant hospitalization in recipients of a deceased-donor kidney transplant	http://dx.doi.org/10.21037/atm.2020.01.09	Luo et al. 2020	Non-academic medical center	China/Taiwan	Predictive	531	Traditional Machine learning	Respiratory	No	No	Research	Closed registry/proprietary	Yes	No	Yes	Retrospective	No	No	No	Yes	Yes	Yes	1	0		0	0	1	2	1	1	1	6	1	1	1	0	1	0	2
368	Lv 2021	Machine learning-driven models to predict prognostic outcomes in patients hospitalized with heart failure using electronic health records: Retrospective study	Consensus	Machine Learningâ€“Driven Models to Predict Prognostic Outcomes in Patients Hospitalized With Heart Failure Using Electronic Health Records: Retrospective Study	https://www.jmir.org/2021/4/e24996	Lv et al. 2021	Non-academic medical center	China/Taiwan	Predictive	13602	Traditional Machine learning ; Neural Networks	Cardiovascular	No	No	Research	Closed registry/proprietary	Yes	No	Yes	Retrospective	Yes	Yes	Yes	No	Yes	No	1	1		1	1	2	0	1	0	1	6	0	1	1	0	1	0	0
369	Lv 2020	A pilot study using a machine-learning approach of morphological and hemodynamic parameters for predicting aneurysms enhancement	Seyi Akinloye	A pilot study using a machine-learning approach of morphological and hemodynamic parameters for predicting aneurysms enhancement	https://doi.org/10.1007/s11548-020-02199-8	Lv et al. 2020	Academic center	China/Taiwan	Predictive	65	Traditional Machine learning	Cardiovascular	No	No	Research	Closed registry/proprietary	Yes	No	No	Retrospective	.	Yes	No	No	Yes	No	1				1	1	0	1	0	1	4	0	0	0	0	0	0	0
370	Ma 2021	Prediction model of laparoendoscopic single-site surgery in gynecology using machine learning algorithm	Seyi Akinloye	Prediction model of laparoendoscopic single-site surgery in gynecology using machine learning algorithm	https://doi.org/10.5114/wiitm.2021.106081	Ma et al. 2021	Academic center	China/Taiwan	Predictive	2074	Traditional Machine learning	Genitourinary	No	No	Research	Closed registry/proprietary	Yes	No	No	Retrospective	No	No	No	No	Yes	No	1	0		0	0	1	0	1	0	1	3	0	0	0	0	0	0	4
371	Maarseveen 2020	Machine Learning Electronic Health Record Identification of Patients with Rheumatoid Arthritis: Algorithm Pipeline Development and Validation Study	Karmen Williams	Machine Learning Electronic Health Record Identification of Patients with Rheumatoid Arthritis: Algorithm Pipeline Development and Validation Study	doi: 10.2196/23930	Maarseveen et al. 2020	Academic center	EU	Prognostic	7771	Traditional Machine learning ; Neural Networks	Rheumatology	No	No	Research	Closed registry/proprietary	Yes	No	No	Retrospective	No	Yes	Yes	No	Yes	No	1	0		0	1	2	0	1	0	1	5	0	0	0	0	1	1	11	3
373	Madekivi 2020	Can a machine-learning model improve the prediction of nodal stage after a positive sentinel lymph node biopsy in breast cancer?	HUAN-JU SHIH	Can a machine-learning model improve the prediction of nodal stage after a positive sentinel lymph node biopsy in breast cancer?	https://doi.org/10.1080/0284186X.2020.1736332	Madekivi et al., 2020	Non-academic medical center	EU	Predictive	460	Traditional Machine learning	Other: oncology	Yes	No	Research	Closed registry/proprietary	Yes	No	No	Retrospective	No	No	No	No	Yes	No	1	0		0	0	1	0	1	0	1	3	0	1	1	0	0	0		3
374	Maeda-Gutierrez 2021	Risk-profile and feature selection comparison in diabetic retinopathy	Consensus	Risk-Profile and Feature Selection Comparison in Diabetic Retinopathy	https://doi.org/10.3390/jpm11121327	Maeda-Gutierrez et al. 2021	Academic center	Other: Mexico	Predictive	298	Traditional Machine learning	Other:	No	No	Research	Closed registry/proprietary	Yes	No	Yes	cross sectional	Yes	No	Yes	No	No	No	1	1		1	0	2	0	0	0	1	4	0	0	0	0	0	0
375	Magunia 2021	Machine learning identifies ICU outcome predictors in a multicenter COVID-19 cohort	Karmen Williams	Machine learning identifies ICU outcome predictors in a multicenter COVID-19 cohort	https://doi.org/10.1186/s13054-021-03720-4	Magunia et al. 2021	Non-academic medical center	EU	Prognostic	1039	Traditional Machine learning	.	No	Yes	Research	Closed registry/proprietary	No	No	Yes	Retrospective	Yes	Yes	Yes	No	Yes	No	1	1		1	1	2	0	1	0	1	6	0	1	1	0	1	1		3
376	Mahmoud 2021	Developing machine-learning prediction algorithm for bacteremia in admitted patients	Consensus	Developing Machine-Learning Prediction Algorithm for Bacteremia in Admitted Patients	http://doi.org/10.2147/IDR.S293496	Mahmoud et al. 2021	Academic center	Other: Saudi Arabia	Predictive	7157	Traditional Machine learning ; Neural Networks	Infectious disease	No	No	Research	Closed registry/proprietary	Yes	No	Yes	Retrospective	Yes	Yes	No	No	Yes	No	1	1		1	1	1	0	1	0	1	5	0	0	0	0	1	0	3
378	Majzoub 2021	Predictive model to estimate the chances of successful sperm retrieval by testicular sperm aspiration in patients with nonobstructive azoospermia	Consensus	Predictive model to estimate the chances of successful sperm retrieval by testicular sperm aspiration in patients with nonobstructive azoospermia	https://doi.org/10.1016/j.fertnstert.2020.08.1397	Majzoub et al. 2021	Academic center	Other: Qatar	Predictive	297	Traditional Machine learning	Genitourinary	No	No	Research	Closed registry/proprietary	Yes	No	No	Retrospective	No	No	No	No	Yes	No	1	0		0	0	1	0	1	0	1	3	0	0	0	0	0	0	4
379	Makaram 2020	Automated classification of five seizure onset patterns from intracranial electroencephalogram signals	HUAN-JU SHIH	Automated classification of five seizure onset patterns from intracranial electroencephalogram signals	https://doi.org/10.1016/j.clinph.2020.02.011	Makaram et al., 2020	Academic center	Canada	Prognostic	24	Traditional Machine learning	Neurology	No	No	Research	Closed registry/proprietary	Yes	No	No	Retrospective	No	No	No	No	Yes	No	1	0		0	0	1	0	1	0	1	3	0	0	0	0	0	1	1	1
380	Makridis 2021	Designing COVID-19 mortality predictions to advance clinical outcomes: Evidence from the Department of Veterans Affairs	Consensus	Designing COVID-19 mortality predictions to advance clinical outcomes: Evidence from the Department of Veterans Affairs	doi:10.1136/bmjhci-2020-100312	Makridis et al. 2021	Non-academic medical center	USA	Prognostic	11097	Traditional Machine learning	Infectious disease	No	Yes	Research	Closed registry/proprietary	Yes	No	No	Retrospective	Yes	No	No	No	No	No	1	1		1	0	1	0	0	0	1	3	0	1	1	0	0	1	3	12
381	Maldaner 2021	Development of a Complication- And Treatment-Aware Prediction Model for Favorable Functional Outcome in Aneurysmal Subarachnoid Hemorrhage Based on Machine Learning	Consensus	Development of a Complication- and Treatment-Aware Prediction Model for Favorable Functional Outcome in Aneurysmal Subarachnoid Hemorrhage Based on Machine Learning	DOI:10.1093/neuros/nyaa401	Maldaner et al., 2020	Academic center	EU	Prognostic	1866	Traditional Machine learning	Neurology	No	No	Research	Closed registry/proprietary	Yes	No	Yes	Retrospective	Yes	No	No	No	Yes	No	1	1		1	0	1	0	1	0	1	4	0	0	0	0	0	1	1	3
383	Mantena 2021	Predicting hypoglycemia in critically Ill patients using machine learning and electronic health records	Seyi Akinloye	Predicting hypoglycemia in critically Ill patients using machine learning and electronic health records	https://doi.org/10.1007/s10877-021-00760-7	Mantena et al. 2021	Academic center	USA	Predictive	82479	Traditional Machine learning	Multi-systemic	No	No	Research	Closed registry/proprietary	Yes	Yes	Yes	Retrospective	Yes	Yes	No	Yes	Yes	No	1	1		1	1	1	2	1	0	1	7	1	0	0	0	1	0	7	12
384	Manz 2020	Validation of a Machine Learning Algorithm to Predict 180-Day Mortality for Outpatients With Cancer	Consensus	Validation of a Machine Learning Algorithm to Predict 180-Day Mortality for Outpatients With Cancer	10.1001/jamaoncol.2020.433	Manz et al. 2020	Academic center	USA	Prognostic	24582	Traditional Machine learning	Multi-systemic	Yes	No	Research	Closed registry/proprietary	Yes	Yes	Yes	Retrospective	Yes	Yes	Yes	No	Yes	No	1	1		1	1	2	0	1	0	1	6	0	0	0	0	1	1	7	12
387	Martini 2020	Machine Learning With Feature Domains Elucidates Candidate Drivers of Hospital Readmission Following Spine Surgery in a Large Single-Center Patient Cohort	Consensus	Machine Learning With Feature Domains Elucidates Candidate Drivers of Hospital Readmission Following Spine Surgery in a Large Single-Center Patient Cohort	10.1093/neuros/nyaa136	Martini et al., 2020	Non-academic medical center	USA	Prognostic	11150	Traditional Machine learning	Orthopedics/MSK	No	No	Research	Closed registry/proprietary	Yes	Yes	Yes	Retrospective	Yes	Yes	No	No	Yes	No	1	1		1	1	1	0	1	0	1	5	0	1	1	0	1	1	5	12
390	Mateo 2021	Extreme gradient boosting machine learning method for predicting medical treatment in patients with acute bronchiolitis	Seyi Akinloye	Extreme gradient boosting machine learning method for predicting medical treatment in patients with acute bronchiolitis	https://doi.org/10.1016/j.bbe.2021.04.015	Mateo et al. 2021	Academic center	EU	Predictive	197	Traditional Machine learning	Respiratory	No	No	Research	Closed registry/proprietary	Yes	Yes	Yes	Retrospective	Yes	No	No	No	No	No	1	1		1	0	1	0	0	0	1	3	0	0	0	0	0	0	2	3
390	Mateo 2021	Extreme gradient boosting machine learning method for predicting medical treatment in patients with acute bronchiolitis	Consensus	Extreme gradient boosting machine learning method for predicting medical treatment in patients with acute bronchiolitis	https://doi.org/10.1016/j.bbe.2021.04.015	Mateo etl a., 2021	Academic center	EU	Predictive	197	Neural Networks	Respiratory	No	No	Research	Closed registry/proprietary	Yes	No	Yes	Retrospective	Yes	No	No	No	No	No	1	1		1	0	1	0	0	0	1	3	0	0	0	0	0	0	2	3
391	Mayampurath 2021	Improving prehospital stroke diagnosis using natural language processing of paramedic reports	Consensus	Improving Prehospital Stroke Diagnosis Using Natural Language Processing of Paramedic Reports	10.1161/STROKEAHA.120.033580	Mayampurath et al. 2021	Non-academic medical center	USA	Predictive	965	Neural Networks	Cardiovascular	No	No	Research	Closed registry/proprietary	Yes	Yes	Yes	Randomized controlled trial(RCT)	No	Yes	No	No	Yes	No	2	0		0	1	1	0	1	0	2	5	0	1	1	0	1	0	0	12
395	McGurnaghan 2021	Risks of and risk factors for COVID-19 disease in people with diabetes: a cohort study of the total population of Scotland	Consensus	Risks of and risk factors for COVID-19 disease in people with diabetes: a cohort study of the total population of Scotland	https://doi.org/10.1016/	McGunaghan et al. 2021	Non-academic medical center	EU	Predictive	5463300	Traditional Machine learning	Endocrinology	No	Yes	Research	Closed registry/proprietary	No	Yes	Yes	Randomized controlled trial(RCT)	Yes	Yes	No	No	Yes	No	2	1		1	1	1	0	1	0	2	6	0	1	1	0	1	0	6	3
396	Milagro 2021	Asthmatic subjects stratification using autonomic nervous system information	Consensus	Asthmatic subjects stratification using autonomic nervous system information	https://doi.org/10.1016/j.bspc.2021.102802	Milagro et al. 2021	Academic center	EU	Predictive	30	Traditional Machine learning	Respiratory	No	No	Research	Closed registry/proprietary	No	No	Yes	Prospective cohort	No	No	No	No	Yes	No	1	0		0	0	1	0	1	0	1	3	0	0	0	0	0	0	2	3
398	Misumi 2021	Prediction of aortic valve regurgitation after continuous-flow left ventricular assist device implantation using artificial intelligence trained on acoustic spectra	Consensus	Prediction of aortic valve regurgitation after continuousâ€‘flow left ventricular assist device implantation using artificial intelligence trained on acoustic spectra	https://doi.org/10.1007/s10047-020-01243-3	Misumi et al. 2021	Academic center	Other: Japan	Predictive	13	Traditional Machine learning	Cardiovascular	No	No	Research	Closed registry/proprietary	Yes	No	Yes	Prospective cohort	No	No	No	No	No	No	1	0		0	0	1	0	0	0	1	2	0	0	0	0	0	0	0
399	Mithani 2020	Somatosensory evoked fields predict response to vagus nerve stimulation	Consensus	Somatosensory evoked fields predict response to vagus nerve stimulation	https://doi.org/10.1016/j.nicl.2020.102205	Mithani et al. 2020	Academic center	Canada	Predictive	48	Neural Networks	Neurology	No	No	Research	Closed registry/proprietary	Yes	No	Yes	Retrospective	No	No	Yes	No	Yes	No	1	0		0	0	2	0	1	0	1	4	0	0	0	0	0	0	1	1
400	Mitterecker 2020	Machine learning-based prediction of transfusion	Consensus	Machine learningâ€“based prediction of transfusion	DOI: 10.1111/trf.15935	Mitterecker et al. 2020	Academic center	Other: Austria	Predictive	206271	Traditional Machine learning ; Neural Networks	Cardiovascular	No	No	Research	Closed registry/proprietary	Yes	No	Yes	Retrospective	Yes	No	No	No	No	No	1	1		1	0	1	0	0	0	1	3	0	0	0	0	0	0	0
401	Miyoshi 2021	Machine learning using clinical data at baseline predicts the efficacy of vedolizumab at week 22 in patients with ulcerative colitis	HUAN-JU SHIH	Machine learning using clinical data at baseline predicts the efficacy of vedolizumab at week 22 in patients with ulcerative colitis	https://doi.org/10.1038/s41598-021-96019-x	Miyoshi et al. 2021	Academic center	Other: Japan	Predictive	69	Traditional Machine learning	Gastroenterology	No	No	Research	Closed registry/proprietary	Yes	No	Yes	Retrospective	Yes	No	Yes	Yes	Yes	No	1	1		1	0	2	2	1	0	1	7	1	0	0	0	1	0	8
402	Mo 2021	Early Prediction of Tacrolimus-Induced Tubular Toxicity in Pediatric Refractory Nephrotic Syndrome Using Machine Learning	Ilse Siguachi	Early Prediction of Tacrolimus-Induced Tubular Toxicity in Pediatric Refractory Nephrotic Syndrome Using Machine Learning	10.3389/fphar.2021.638724	Mo et al. 2021	Non-academic medical center	China/Taiwan	Predictive	218	Traditional Machine learning	Other: Nephrology	No	No	Research	Closed registry/proprietary	Yes	No	Yes	Retrospective	Yes	No	Yes	No	Yes	No	1	1		1	0	2	0	1	0	1	5	0	1	1	0	1	0
406	Mohammed 2020	Temporal Differential Expression of Physiomarkers Predicts Sepsis in Critically Ill Adults	Seyi Akinloye	Temporal Differential Expression of Physiomarkers Predicts Sepsis in Critically Ill Adults	DOI: 10.1097/SHK.0000000000001670	Akram et al., 2021	Academic center	USA	Predictive	29552	Traditional Machine learning	Infectious disease	No	No	Research	Closed registry/proprietary	Yes	Yes	Yes	Retrospective	No	No	No	No	Yes	Yes	1	0		0	0	1	0	1	1	1	4	0	0	0	0	0	0	3	12
411	Mori 2021	Toward Dynamic Risk Prediction of Outcomes After Coronary Artery Bypass Graft: Improving Risk Prediction With Intraoperative Events Using Gradient Boosting	Ilse Siguachi	Toward Dynamic Risk Prediction of Outcomes After Coronary Artery Bypass Graft Improving Risk Prediction With Intraoperative Events Using Gradient Boosting	10.1161/CIRCOUTCOMES.120.007363	Mori et al. 2021	Academic center	USA	Predictive	378572	Traditional Machine learning	Cardiovascular	No	No	Research	Closed registry/proprietary	Yes	Yes	Yes	Retrospective	Yes	Yes	Yes	Yes	Yes	No	1	1		1	1	2	2	1	0	1	8	1	0	0	0	1	0	0	12
412	Murata 2020	Development and Validation of a Preoperative Scoring System to Distinguish Between Nonadvanced and Advanced Axillary Lymph Node Metastasis in Patients With Early-stage Breast Cancer	Ilse Siguachi	Development and Validation of a Preoperative Scoring System to Distinguish Between Nonadvanced and Advanced Axillary Lymph Node Metastasis in Patients With Early-stage Breast Cancer	https://doi.org/10.1016/j.clbc.2020.11.008	Murata et al. 2020	Non-academic medical center	Other: Japan	Prognostic	2687	Traditional Machine learning	Endocrinology	Yes	No	Research	Closed registry/proprietary	Yes	No	No	Retrospective	No	No	No	No	Yes	No	1	0		0	0	1	0	1	0	1	3	0	1	1	0	0	1	6
413	Myung 2021	Validating machine learning approaches for prediction of donor related complication in microsurgical breast reconstruction: a retrospective cohort study	Ilse Siguachi	Validating machine learning approaches for prediction of donor related complication in microsurgical breast reconstruction: a retrospective cohort study	https://doi.org/10.1038/s41598-021-85155-z	Myung et al. 2021	Non-academic medical center	Other: Korea	Predictive	568	Traditional Machine learning ; Neural Networks	Multi-systemic	No	No	Research	Closed registry/proprietary	Yes	No	Yes	Retrospective	Yes	No	No	No	Yes	No	1	1		1	0	1	0	1	0	1	4	0	1	1	0	0	0	7
415	Nadeem 2021	A Fusion-Based Machine Learning Approach for the Prediction of the Onset of Diabetes	Ilse Siguachi	A Fusion-Based Machine Learning Approach for the Prediction of the Onset of Diabetes	https://doi.org/10.3390/healthcare9101393	Nadeem et al. 2021	Academic center	Other: Malaysia	Predictive	10627	Traditional Machine learning ; Neural Networks	Endocrinology	No	No	Research	Open registry/open source	No	No	No	cross sectional	Yes	No	No	No	No	No	1	1		1	0	1	0	0	0	1	3	0	0	0	0	0	0	6
417	Najafi-Vosough 2021	Predicting Hospital Readmission in Heart Failure Patients in Iran: A Comparison of Various Machine Learning Methods	Consensus	Predicting Hospital Readmission in Heart Failure Patients in Iran: A Comparison of Various Machine Learning Methods	https://doi.org/10.4258/hir.2021.27.4.307	Najafi-Vosough et al. 2021	Academic center	Other: Iran	Predictive	1856	Traditional Machine learning	Cardiovascular	No	No	Research	Closed registry/proprietary	Yes	No	Yes	Retrospective	Yes	No	No	No	Yes	No	1	1		1	0	1	0	1	0	1	4	0	0	0	0	0	0	0
423	Nie 2020	Mortality Prediction in Cerebral Hemorrhage Patients Using Machine Learning Algorithms in Intensive Care Units	Ilse Siguachi	Mortality Prediction in Cerebral Hemorrhage Patients Using Machine Learning Algorithms in Intensive Care Units	10.3389/fneur.2020.610531	Nie et al. 2020	Academic center	China/Taiwan	Predictive	760	Traditional Machine learning ; Neural Networks	Neurology	No	No	Research	Closed registry/proprietary	Yes	No	Yes	Retrospective	Yes	No	Yes	No	Yes	No	1	1		1	0	2	0	1	0	1	5	0	0	0	0	1	0	1
423	Nie 2020	Mortality Prediction in Cerebral Hemorrhage Patients Using Machine Learning Algorithms in Intensive Care Units	Consensus	Mortality Prediction in Cerebral Hemorrhage Patients Using Machine Learning Algorithms in Intensive Care Units	10.3389/fneur.2020.610531	Nie et al. 2020	Academic center	China/Taiwan	Predictive	760	Traditional Machine learning ; Neural Networks	Neurology	No	No	Research	Closed registry/proprietary	Yes	No	Yes	Retrospective	Yes	No	Yes	No	Yes	No	1	1		1	0	2	0	1	0	1	5	0	0	0	0	1	0	1
425	Noor 2021	Decoding of Ankle Joint Movements in Stroke Patients Using Surface Electromyography	HUAN-JU SHIH	Decoding of Ankle Joint Movements in Stroke Patients Using Surface Electromyography	https://doi.org/10.3390/s21051575	Noor et al. 2021	Academic center	Other: Pakistan	Prognostic	11	Traditional Machine learning ; Neural Networks	Neurology	No	No	Research	Open registry/open source	Yes	No	Yes	Randomized controlled trial(RCT)	No	No	No	No	Yes	No	2	0		0	0	1	0	1	0	2	4	0	0	0	0	0	1	1
427	Nudel 2021	Development and validation of machine learning models to predict gastrointestinal leak and venous thromboembolism after weight loss surgery: an analysis of the MBSAQIP database	Ilse Siguachi	Development and validation of machine learning models to predict gastrointestinal leak and venous thromboembolism after weight loss surgery: an analysis of the MBSAQIP database	https://doi.org/10.1007/s00464-020-07378-x	Nudel et al. 2021	Academic center	USA	Predictive	436807	Traditional Machine learning ; Neural Networks	Gastroenterology	No	No	Research	Open registry/open source	No	Yes	Yes	Randomized controlled trial(RCT)	Yes	Yes	No	No	Yes	No	2	1		1	1	1	0	1	0	2	6	0	0	0	0	1	0	8	12
428	Ocagli 2021	The SYSTEMIC Project: A Pilot Study to Develop a Registry of Patients With an Ostomy for Predictive Modeling of Outcomes	Seyi Akinloye	The SYSTEMIC Project: A Pilot Study to Develop a Registry of Patients With an Ostomy for Predictive Modeling of Outcomes	doi:10.25270/wmp.2021.4.243	Ocagli et al. 2021	Academic center	Other: Italy	Predictive	52	Traditional Machine learning	Orthopedics/MSK	No	No	Research	Closed registry/proprietary	Yes	No	No	Retrospective	No	Yes	No	No	Yes	No	1	0		0	1	1	0	1	0	1	4	0	0	0	0	0	0	5
429	Oearsakul 2021	Machine Learning Approaches for Prognostication of Newly Diagnosed Glioblastoma	Seyi Akinloye	Machine Learning Approaches for Prognostication of Newly Diagnosed Glioblastoma	10.4103/ijnpnd.ijnpnd_93_20	Oearsakul et al. 2021	Academic center	Other: Thailand	Prognostic	190	Traditional Machine learning	Other: Neurosurgery	Yes	No	Research	Closed registry/proprietary	Yes	No	Yes	Retrospective	Yes	No	No	No	Yes	No	1	1		1	0	1	0	1	0	1	4	0	0	0	0	0	1
430	Ogunyemi 2021	Detecting diabetic retinopathy through machine learning on electronic health record data from an urban, safety net healthcare system	Ilse Siguachi	Detecting diabetic retinopathy through machine learning on electronic health record data from an urban, safety net healthcare system	10.1093/jamiaopen/ooab066	Ogunyemi et al. 2021	Academic center	USA	Predictive	40631	Traditional Machine learning ; Neural Networks	Endocrinology	No	No	Research	Closed registry/proprietary	Yes	Yes	Yes	cross sectional	Yes	No	Yes	No	Yes	No	1	1		1	0	2	0	1	0	1	5	0	0	0	0	1	0	6	12
431	Oh 2021	Prediction models for the clinical severity of patients with COVID-19 in Korea: retrospective multicenter cohort study	Ilse Siguachi	Prediction Models for the Clinical Severity of Patients With COVID-19 in Korea: Retrospective Multicenter Cohort Study	https://www.jmir.org/2021/4/e25852	Oh et al. 2021	Non-academic medical center	Other: Korea	Predictive	5628	Traditional Machine learning	Respiratory	No	Yes	Research	Open registry/open source	Yes	No	Yes	Retrospective	Yes	Yes	No	Yes	Yes	No	1	1		1	1	1	2	1	0	1	7	1	1	1	0	1	0	2
432	Oh 2021	Explainable machine learning model for glaucoma diagnosis and its interpretation	Consensus	Explainable Machine Learning Model for Glaucoma Diagnosis and Its Interpretation	https://doi.org/10.3390/diagnostics 11030510	Oh et al. 2021	Non-academic medical center	Other: Korea	Predictive	430	Traditional Machine learning ; Neural Networks	Other: Ophthalmology	No	No	Research	Closed registry/proprietary	Yes	No	Yes	cross sectional	Yes	No	No	No	No	No	1	1		1	0	1	0	0	0	1	3	0	1	1	0	0	0	10
433	Okada 2021	Machine learning-based prediction models for accidental hypothermia patients	Ilse Siguachi	Machine learning-based prediction models for accidental hypothermia patients	https://doi.org/10.1186/s40560-021-00525-z	Okada et al. 2021	Academic center	Other: Japan	Predictive	532	Traditional Machine learning	Multi-systemic	No	No	Research	Closed registry/proprietary	Yes	No	Yes	Retrospective	Yes	Yes	Yes	No	Yes	Yes	1	1		1	1	2	0	1	1	1	7	0	0	0	0	1	0	7
434	Okawa 2021	Development of a tracking error prediction system for the CyberKnife Synchrony Respiratory Tracking System with use of support vector regression	Consensus	Development of a tracking error prediction system for the CyberKnife Synchrony Respiratory Tracking System with use of support vector regression	https://doi.org/10.1007/s11517-021-02445-4	Okawa et al. 2021	Governmental agency	Other: Japan	Predictive	93	Traditional Machine learning	Respiratory	No	No	Research	Open registry/open source	No	No	Yes	cross sectional	No	No	No	No	Yes	No	1	0		0	0	1	0	1	0	1	3	0	1	3	0	0	0	2
437	Ou 2020	Rupture Risk Assessment for Cerebral Aneurysm Using Interpretable Machine Learning on Multidimensional Data	Consensus	Rupture Risk Assessment for Cerebral Aneurysm Using Interpretable Machine Learning on Multidimensional Data	10.3389/fneur.2020.570181	Ou et al. 2020	Academic center	China/Taiwan	Predictive	390	Traditional Machine learning ; Neural Networks	Neurology	No	No	Research	Closed registry/proprietary	No	No	Yes	Retrospective	Yes	No	No	No	Yes	No	1	1		1	0	1	0	1	0	1	4	0	0	0	0	0	0	1
439	Pai 2021	An artificial intelligence approach to bloodstream infections prediction	Ilse Siguachi	An Artificial Intelligence Approach to Bloodstream Infections Prediction	https://doi.org/10.3390/jcm10132901	Pai et al. 2021	Academic center	China/Taiwan	Predictive	12090	Traditional Machine learning ; Neural Networks	Infectious disease	No	No	Research	Closed registry/proprietary	Yes	No	Yes	Retrospective	Yes	No	No	No	Yes	No	1	1		1	0	1	0	1	0	1	4	0	0	0	0	0	0	3
440	Pan 2020	Development and validation of predictive models for Crohn's disease patients with prothrombotic state: a 6-year clinical analysis	Ilse Siguachi	Development and validation of predictive models for Crohnâ€™s disease patients with prothrombotic state: a 6-year clinical analysis	http://dx.doi.org/10.21037/apm-20-875	Pan et al. 2020	Non-academic medical center	China/Taiwan	Predictive	744	Traditional Machine learning	Gastroenterology	No	No	Research	Open registry/open source	Yes	No	Yes	Retrospective	No	No	No	No	Yes	Yes	1	0		0	0	1	0	1	1	1	4	0	1	1	0	0	0	8
441	Pan 2020	Prognostic Assessment of COVID-19 in the Intensive Care Unit by Machine Learning Methods: Model Development and Validation	Ilse Siguachi	Prognostic Assessment of COVID-19 in the Intensive Care Unit by Machine Learning Methods: Model Development and Validation	10.2196/23128	Pan et al. 2020	Non-academic medical center	China/Taiwan	Prognostic	123	Traditional Machine learning	Respiratory	No	Yes	Research	Closed registry/proprietary	Yes	No	Yes	cross sectional	Yes	No	No	No	Yes	Yes	1	1		1	0	1	0	1	1	1	5	0	1	1	0	1	1	2
444	Park 2021	New model for predicting the presence of coronary artery calcification	Consensus	New Model for Predicting the Presence of Coronary Artery Calcification	https://doi.org/10.3390/jcm10030457	Park et al. 2021	Non-academic medical center	Other: Korea	Predictive	3302	Traditional Machine learning	Cardiovascular	No	No	Research	Closed registry/proprietary	Yes	Yes	Yes	Retrospective	No	Yes	No	No	Yes	No	1	0		0	1	1	0	1	0	1	4	0	1	1	0	0	0	0
445	Parker 2020	Estimating Nonfatal Gunshot Injury Locations with Natural Language Processing and Machine Learning Models	Ilse Siguachi	Estimating Nonfatal Gunshot Injury Locations With Natural Language Processing and Machine Learning Models	10.1001/jamanetworkopen.2020.20664	Parker et al. 2020	Academic center	USA	Predictive	59025	Traditional Machine learning ; Neural Networks	Multi-systemic	No	No	Research	Closed registry/proprietary	Yes	Yes	Yes	cross sectional	Yes	Yes	No	No	Yes	Yes	1	1		1	1	1	0	1	1	1	6	0	0	0	0	1	0	7	12
446	Patricio 2021	Predictability of COVID-19 Hospitalizations, Intensive Care Unit Admissions, and Respiratory Assistance in Portugal: Longitudinal Cohort Study	Ilse Siguachi	Predictability of COVID-19 Hospitalizations, Intensive Care Unit Admissions, and Respiratory Assistance in Portugal: Longitudinal Cohort Study	10.2196/26075	Patricio et al. 2021	Academic center	Other: Portugal	Predictive	38545	Traditional Machine learning ; Neural Networks	Respiratory	No	Yes	Research	Closed registry/proprietary	Yes	No	Yes	Retrospective	Yes	Yes	No	Yes	Yes	No	1	1		1	1	1	2	1	0	1	7	1	0	0	0	1	0	2
447	Peng 2021	An Explainable Artificial Intelligence Framework for the Deterioration Risk Prediction of Hepatitis Patients	Ilse Siguachi	An Explainable Artificial Intelligence Framework for the Deterioration Risk Prediction of Hepatitis Patients	https://doi.org/10.1007/s10916-021-01736-5	Peng et al. 2021	Academic center	China/Taiwan	Predictive	155	Traditional Machine learning	Infectious disease	No	No	Research	Closed registry/proprietary	Yes	No	Yes	cross sectional	Yes	No	No	No	No	No	1	1		1	0	1	0	0	0	1	3	0	0	0	0	0	0	3
450	Peres 2021	Discrimination between healthy and patients with Parkinson's disease from hand resting activity using inertial measurement unit	Ilse Siguachi	Discrimination between healthy and patients with Parkinsonâ€™s disease from hand resting activity using inertial measurement unit	https://doi.org/10.1186/s12938-021-00888-2	Peres et al. 2021	Academic center	Other: Brazil	Prognostic	27	Traditional Machine learning	Rheumatology	No	No	Research	Open registry/open source	No	No	Yes	Randomized controlled trial(RCT)	No	No	No	No	Yes	No	2	0		0	0	1	0	1	0	2	4	0	0	0	0	0	1	11
453	Pietropaolo 2021	A machine learning predictive model for post-ureteroscopy urosepsis needing intensive care unit admission: A case-control yau endourology study from nine european centres	Ilse Siguachi	A Machine Learning Predictive Model for Post-Ureteroscopy Urosepsis Needing Intensive Care Unit Admission: A Caseâ€“Control YAU Endourology Study from Nine European Centres	https://doi.org/10.3390/jcm10173888	Pietropaolo et al. 2021	Non-academic medical center	EU	Predictive	114	Traditional Machine learning	Infectious disease	No	No	Research	Closed registry/proprietary	Yes	No	Yes	Retrospective	No	No	No	No	Yes	No	1	0		0	0	1	0	1	0	1	3	0	1	1	0	0	0	3	3
455	Potter 2021	Machine Learning of ECG Waveforms to Improve Selection for Testing for Asymptomatic Left Ventricular Dysfunction	Karmen Williams	Machine Learning of ECG Waveforms to Improve Selection for Testing for Asymptomatic Left Ventricular Dysfunction	https://doi.org/10.1016/j.jcmg.2021.04.020	Potter et al. 2021	Academic center	Australia	Predictive	111	Traditional Machine learning ; Neural Networks	Cardiovascular	No	No	Research	Closed registry/proprietary	No	Yes	Yes	Prospective cohort	No	Yes	Yes	No	Yes	No	1	0		0	1	2	0	1	0	1	5	0	0	0	0	1	0	0	0
456	Pustozerov 2020	The role of glycemic index and glycemic load in the development of real-time postprandial glycemic response prediction models for patients with gestational diabetes	Seyi Akinloye	The Role of Glycemic Index and Glycemic Load in the Development of Real-Time Postprandial Glycemic Response Prediction Models for Patients with Gestational Diabetes	doi:10.3390/nu12020302	Pustozerov et al. 2020	Academic center	EU	Predictive	124	Traditional Machine learning	Endocrinology	No	No	Research	Closed registry/proprietary	No	No	No	Prospective cohort	No	No	No	No	Yes	No	1	0		0	0	1	0	1	0	1	3	0	0	0	0	0	0	6	3
458	Raghu 2020	Cross-database evaluation of EEG based epileptic seizures detection driven by adaptive median feature baseline correction	HUAN-JU SHIH	Cross-database evaluation of EEG based epileptic seizures detection driven by adaptive median feature baseline correction	https://doi.org/10.1016/j.clinph.2020.03.033	Raghu et al., 2020	Non-academic medical center	EU	Predictive	817	Traditional Machine learning ; Neural Networks	Neurology	No	No	Research	Closed registry/proprietary	Yes	No	Yes	Retrospective	Yes	No	Yes	Yes	No	No	1	1		1	0	2	2	0	0	1	6	1	1	1	0	1	0	1	3
459	Raghu 2020	Adaptive median feature baseline correction for improving recognition of epileptic seizures in ICU EEG	Consensus	Adaptive median feature baseline correction for improving recognition of epileptic seizures in ICU EEG	https://doi.org/10.1016/j.neucom.2020.04.144	Raghu et al., 2020	Academic center	EU	Prognostic	40	Traditional Machine learning	Neurology	No	No	Research	Closed registry/proprietary	Yes	No	Yes	Retrospective	No	No	No	No	Yes	No	1	0		0	0	1	0	1	0	1	3	0	0	0	0	0	1	1	3
460	Rahman 2021	Prediction of long-term survival after gastrectomy using random survival forests	Ilse Siguachi	Prediction of long-term survival after gastrectomy using random survival forests	10.1093/bjs/znab237	Rahman et al. 2021	Academic center	U.K	Prognostic	2931	Traditional Machine learning	Gastroenterology	Yes	No	Research	Closed registry/proprietary	Yes	No	Yes	Retrospective	Yes	No	Yes	No	Yes	Yes	1	1		1	0	2	0	1	1	1	6	0	0	0	0	1	1	8	11
461	Rahman 2020	Machine learning to predict early recurrence after oesophageal cancer surgery	Consensus	Machine learning to predict early recurrence after oesophageal cancer surgery	10.1002/bjs.11461	Rahman et al. 2020	Academic center	USA	Predictive	812	Traditional Machine learning	Gastroenterology	Yes	No	Research	Closed registry/proprietary	Yes	No	No	Randomized controlled trial(RCT)	Yes	No	Yes	No	Yes	Yes	2	1		1	0	2	0	1	1	2	7	0	0	0	0	1	0	8	12
462	Rahman 2021	The AUGIS Survival Predictor: Prediction of Long-term and Conditional Survival after Esophagectomy Using Random Survival Forests	Consensus	The AUGIS Survival Predictor: Prediction of Long-Term and Conditional Survival After Esophagectomy Using Random Survival Forests	0.1097/SLA.0000000000004794	Rahman et al. 2023	Academic center	U.K	Predictive	6399	Traditional Machine learning	ENT	Yes	No	Research	Open registry/open source	No	No	Yes	Retrospective	Yes	Yes	Yes	No	Yes	Yes	1	1		1	1	2	0	1	1	1	7	0	0	0	0	1	0	12	11
463	Rahman 2021	Development and Validation of an Early Scoring System for Prediction of Disease Severity in COVID-19 Using Complete Blood Count Parameters	Ilse Siguachi	Development and Validation of an Early Scoring System for Prediction of Disease Severity in COVID-19 Using Complete Blood Count Parameters	10.1109/ACCESS.2021.3105321	Rahman et al. 2021	Academic center	Other: Quatar	Predictive	375	Traditional Machine learning ; Neural Networks	Respiratory	No	Yes	Research	Closed registry/proprietary	Yes	No	Yes	Retrospective	Yes	No	Yes	No	No	No	1	1		1	0	2	0	0	0	1	4	0	0	0	0	0	0	2
464	Rajput 2021	Anti-Ebola: an initiative to predict Ebola virus inhibitors through machine learning	HUAN-JU SHIH	Antiâ€‘Ebola: an initiative to predict Ebola virus inhibitors through machine learning	https://doi.org/10.1007/s11030-021-10291-7	Rajput et al. 2021	Non-academic medical center	EU	Predictive	868	Traditional Machine learning ; Neural Networks	Infectious disease	No	No	Research	Open registry/open source	No	No	No	Retrospective	No	No	No	No	No	No	1	0		0	0	1	0	0	0	1	2	0	1	1	0	0	0	3	3
465	Rajput 2020	Automated detection of severity of hypertension ECG signals using an optimal bi-orthogonal wavelet filter bank	Consensus	Automated detection of severity of hypertension ECG signals using an optimal bi-orthogonal wavelet filter bank	https://doi.org/10.1016/j.compbiomed.2020.103924	Singh Rajput et al. 2020	Academic center	Other: India	Predictive	191	Traditional Machine learning ; Neural Networks	Cardiovascular	No	No	Research	Open registry/open source	No	No	No	cross sectional	No	No	Yes	No	Yes	No	1	0		0	0	2	0	1	0	1	4	0	0	0	0	0	0	0
466	Ramakrishnan 2021	Predicting olfactory loss in chronic rhinosinusitis using machine learning	Ilse Siguachi	Predicting olfactory loss in chronic rhinosinusitis using machine learning	https://doi.org/10.1093/chemse/bjab042	Ramakrishnan et al. 2021	Academic center	USA	Predictive	611	Traditional Machine learning	Respiratory	No	No	Research	Open registry/open source	No	Yes	Yes	Retrospective	Yes	No	No	No	Yes	No	1	1		1	0	1	0	1	0	1	4	0	0	0	0	0	0	2	12
468	Ramos 2020	Predicting Poor Outcome Before Endovascular Treatment in Patients With Acute Ischemic Stroke	Consensus	Predicting Poor Outcome Before Endovascular Treatment in Patients With Acute Ischemic Stroke	10.3389/fneur.2020.580957	Ramos et al. 2020	Academic center	Other: Amsterdam	Predictive	1526	Traditional Machine learning ; Neural Networks	Cardiovascular	No	No	Research	Open registry/open source	No	No	Yes	Retrospective	Yes	No	No	No	Yes	No	1	1		1	0	1	0	1	0	1	4	0	0	0	0	0	0	0
471	Ratnagiri 2021	Machine learning for automatic identification of thoracoabdominal asynchrony in children	Consensus	Machine learning for automatic identification of thoracoabdominal asynchrony in children	https://doi.org/10.1038/s41390-020-1032-1	Ratnagiri et al. 2021	Academic center	USA	Predictive	31	Traditional Machine learning	Cardiovascular	No	No	Research	Closed registry/proprietary	No	No	No	Prospective cohort	No	No	No	No	Yes	No	1	0		0	0	1	0	1	0	1	3	0	0	0	0	0	0	0	12
472	Rayan 2021	Predicting Sepsis in the Intensive Care Unit (ICU) through Vital Signs using Support Vector Machine (SVM)	Consensus	Predicting Sepsis in the Intensive Care Unit (ICU) through Vital Signs using Support Vector Machine (SVM)	10.2174/18750362021140100108	Rayan et al. 2021	Academic center	Other: Egypt	Predictive	40336	Neural Networks	Infectious disease	No	No	Research	Open registry/open source	Yes	No	No	Retrospective	Yes	No	Yes	No	No	No	1	1		1	0	2	0	0	0	1	4	0	0	0	0	0	0	3	9
473	Razjouyan 2021	Measuring Adoption of Patient Priorities-Aligned Care Using Natural Language Processing of Electronic Health Records: Development and Validation of the Model	HUAN-JU SHIH	Measuring Adoption of Patient Prioritiesâ€“Aligned Care Using Natural Language Processing of Electronic Health Records: Development and Validation of the Model	10.2196/18756	Razjouyan et al. 2021	Governmental agency	USA	Prognostic	778	Traditional Machine learning	Other: Patient Priorities Care	No	No	Research	Closed registry/proprietary	Yes	Yes	Yes	Retrospective	No	No	No	No	Yes	No	1	0		0	0	1	0	1	0	1	3	0	1	3	0	0	1		12
474	Recover 2021	Predicting 30-day return hospital admissions in patients with COVID-19 discharged from the emergency department: A national retrospective cohort study	Consensus	Predicting 30-day return hospital admissions in patients with COVID-19 discharged from the emergency department: A national retrospective cohort study	10.1002/emp2.12595	Besier et al. 2021	Academic center	USA	Predictive	7529	Traditional Machine learning	Respiratory	No	Yes	Research	Closed registry/proprietary	Yes	Yes	Yes	Retrospective	Yes	Yes	Yes	No	Yes	Yes	1	1		1	1	2	0	1	1	1	7	0	0	0	0	1	0	2	12
475	Reed 2021	Machine-Learning vs. Expert-Opinion Driven Logistic Regression Modelling for Predicting 30-Day Unplanned Rehospitalisation in Preterm Babies: A Prospective, Population-Based Study (EPIPAGE 2)	Consensus	Machine-Learning vs. Expert-Opinion Driven Logistic Regression Modelling for Predicting 30-Day Unplanned Rehospitalisation in Preterm Babies: A Prospective, Population-Based Study (EPIPAGE 2)	10.3389/fped.2020.585868	Reed et al 2021	Academic center	EU	Predictive	3841	Traditional Machine learning	Other: Multiple systems	No	No	Production/Post research	Open registry/open source	No	No	Yes	Retrospective	Yes	Yes	No	No	Yes	No	1	1		1	1	1	0	1	0	1	5	0	0	0	1	1	0		3
476	Reljin 2020	Machine Learning Model Based on Transthoracic Bioimpedance and Heart Rate Variability for Lung Fluid Accumulation Detection: Prospective Clinical Study	Ilse Siguachi	Machine Learning Model Based on Transthoracic Bioimpedance and Heart Rate Variability for Lung Fluid Accumulation Detection: Prospective Clinical Study	10.2196/18715	Reljin et al. 2020	Academic center	USA	Prognostic	800	Traditional Machine learning	Cardiovascular	No	No	Research	Closed registry/proprietary	Yes	Yes	Yes	Prospective cohort	No	No	No	No	Yes	Yes	1	0		0	0	1	0	1	1	1	4	0	0	0	0	0	1	0	12
477	Rho 2020	Dr. Answer ai for prostate cancer: Clinical outcome prediction model and service	Consensus	Dr. Answer AI for prostate cancer: Clinical outcome prediction model and service	https://doi. org/10.1371/journal.pone.0236553	Rho et al. 2020	Non-academic medical center	Other: Korea	Predictive	7128	Traditional Machine learning ; Neural Networks	Genitourinary	Yes	No	Research	Closed registry/proprietary	Yes	No	No	Retrospective	Yes	Yes	Yes	Yes	Yes	No	1	1		1	1	2	2	1	0	1	8	1	1	1	0	1	0	4
480	Robertson 2021	Streamlining follicular monitoring during controlled ovarian stimulation: A data-driven approach to efficient IVF care in the new era of social distancing	Ilse Siguachi	Streamlining follicular monitoring during controlled ovarian stimulation: a data-driven approach to efficient IVF care in the new era of social distancing	10.1093/humrep/deaa251	Robertson et al. 2021	Academic center	U.K	Predictive	9294	Traditional Machine learning	Endocrinology	No	No	Research	Closed registry/proprietary	Yes	No	Yes	Retrospective	Yes	Yes	No	No	Yes	No	1	1		1	1	1	0	1	0	1	5	0	0	0	0	1	0	6	11
482	Rosenfeld 2020	Development and validation of a risk prediction model to diagnose Barrett's oesophagus (MARK-BE): a case-control machine learning approach	Ilse Siguachi	Development and validation of a risk prediction model to diagnose Barrettâ€™s oesophagus (MARK-BE): a case-control machine learning approach	https://doi.org/10.1016/S2589-7500(19)30216-X	Rosenfeld et al. 2020	Academic center	Other: Israel	Predictive	1299	Traditional Machine learning	Gastroenterology	No	No	Research	Open registry/open source	No	No	Yes	Prospective cohort	Yes	No	Yes	No	Yes	Yes	1	1		1	0	2	0	1	1	1	6	0	0	0	0	1	0	8
484	Rubin 2021	Predicting and Preventing Acute Care Re-Utilization by Patients with Diabetes	Ilse Siguachi	Predicting and Preventing Acute Care Re-Utilization by Patients with Diabetes	https://doi.org/10.1007/s11892-021-01402-7	Rubin et al. 2021	Academic center	USA	Predictive	101766	Traditional Machine learning	Endocrinology	No	No	Research	Closed registry/proprietary	No	No	No	Retrospective	Yes	No	Yes	No	No	No	1	1		1	0	2	0	0	0	1	4	0	0	0	0	0	0	6	12
486	Ryan 2020	Mortality prediction model for the triage of COVID-19, pneumonia, and mechanically ventilated ICU patients: A retrospective study	Consensus	Mortality prediction model for the triage of COVID-19, pneumonia, and mechanically ventilated ICU patients: A retrospective study	https://doi.org/10.1016/j.amsu.2020.09.044	Ryan et al. 2020	Vendor/Industry	USA	Predictive	53001	Traditional Machine learning	Infectious disease	No	Yes	Research	Open registry/open source	No	No	Yes	Retrospective	Yes	No	No	No	Yes	No	1	1		1	0	1	0	1	0	1	4	0	1	2	0	0	0	3	12
487	Ryu 2021	Development of Prediction Models for Unplanned Hospital Readmission within 30 Days Based on Common Data Model: A Feasibility Study	Consensus	Development of Prediction Models for Unplanned Hospital Readmission within 30 Days Based on Common Data Model: A Feasibility Study	https://doi.org/10.1055/s-0041-1735166	Ryu et al. 2021	Academic center	Other: South Korea	Predictive	106304	Traditional Machine learning	Multi-systemic	No	No	Research	Closed registry/proprietary	Yes	No	Yes	Retrospective	No	No	Yes	No	Yes	No	1	0		0	0	2	0	1	0	1	4	0	0	0	0	0	0	7
488	Saab 2020	Comparison of machine learning algorithms for classifying adverse-event related 30- A y hospital readmissions: Potential implications for patient safety	Seyi Akinloye	Comparison of Machine Learning Algorithms for Classifying Adverse-Event Related 30- ay Hospital Readmissions: Potential Implications for Patient Safety	doi:10.3233/SHTI200491	Saab et al. 2020	Academic center	EU	Predictive	307	Traditional Machine learning ; Neural Networks	Multi-systemic	No	No	Research	Closed registry/proprietary	Yes	No	No	Retrospective	No	No	No	No	Yes	No	1	0		0	0	1	0	1	0	1	3	0	0	0	0	0	0	7	3
490	Sahu 2020	Epileptic seizure detection: A comparative study between deep and traditional machine learning techniques	Consensus	Epileptic seizure detection: a comparative study between deep and traditional machine learning techniques	10.31083/j.jin.2020.01.24	Sahu et al. 2020	Academic center	Other: India	Prognostic	500	Traditional Machine learning ; Neural Networks	Neurology	No	No	Research	Open registry/open source	Yes	No	No	Retrospective	No	No	No	No	Yes	No	1	0		0	0	1	0	1	0	1	3	0	0	0	0	0	1	1
492	Saiz-Vivo 2021	Heart Rate Variability and Clinical Features as Predictors of Atrial Fibrillation Recurrence After Catheter Ablation: A Pilot Study	Seyi Akinloye	Heart Rate Variability and Clinical Features as Predictors of Atrial Fibrillation Recurrence After Catheter Ablation: A Pilot Study	doi: 10.3389/fphys.2021.672896	Saiz-Vivo et al. 2021	Academic center	EU	Predictive	74	Traditional Machine learning	Cardiovascular	No	No	Research	Closed registry/proprietary	Yes	No	No	Retrospective	No	No	No	No	No	No	1	0		0	0	1	0	0	0	1	2	0	0	0	0	0	0	0	3
493	Sajal 2020	Telemonitoring Parkinson's disease using machine learning by combining tremor and voice analysis	Consensus	Telemonitoring Parkinsonâ€™s disease using machine learning by combining tremor and voice analysis	https://doi.org/10.1186/s40708-020-00113-1	Sajal et al. 2020	Academic center	Other: Bangladesh	Predictive	52	Traditional Machine learning	Neurology	No	No	Research	Closed registry/proprietary	No	No	Yes	cross sectional	No	No	No	No	No	No	1	0		0	0	1	0	0	0	1	2	0	0	0	0	0	0	1
495	SanchezdelaNava 2021	Artificial Intelligence-Driven Algorithm for Drug Effect Prediction on Atrial Fibrillation: An in silico Population of Models Approach	Ilse Siguachi	Artificial Intelligence-Driven Algorithm for Drug Effect Prediction on Atrial Fibrillation: An in silico Population of Models Approach	10.3389/fphys.2021.768468	Sanchez de la Nava et al. 2021	Non-academic medical center	Other: Spain	Predictive	127	Traditional Machine learning	Cardiovascular	No	No	Research	Open registry/open source	Yes	No	No	cross sectional	No	Yes	No	No	Yes	No	1	0		0	1	1	0	1	0	1	4	0	1	1	0	0	0	0
496	SapierteinSilva 2021	A machine learning prediction model for waiting time to kidney transplant	Seyi Akinloye	A machine learning prediction model for waiting time to kidney transplant	https://doi.org/10.1371/journal.pone.0252069	Sapiertein Silva et al. 2021	Academic center	Other: Brazil	Predictive	48153	Traditional Machine learning	Genitourinary	No	No	Research	Closed registry/proprietary	Yes	No	Yes	Retrospective	Yes	Yes	No	No	Yes	No	1	1		1	1	1	0	1	0	1	5	0	0	0	0	1	0	4
497	Sauthier 2021	Long-Term Mechanical Ventilation in Neonates: A 10-Year Overview and Predictive Model	Seyi Akinloye	Long-Term Mechanical Ventilation in Neonates: A 10-Year Overview and Predictive Model	doi: 10.3389/fped.2021.689190	Sauthier et al. 2021	Academic center	Canada	Predictive	164	Traditional Machine learning	Respiratory	No	No	Research	Closed registry/proprietary	Yes	No	Yes	Retrospective	Yes	No	No	No	Yes	Yes	1	1		1	0	1	0	1	1	1	5	0	0	0	0	1	0	2	1
499	Saw 2021	Machine learning improves early prediction of small-for-gestational-age births and reveals nuchal fold thickness as unexpected predictor	Seyi Akinloye	Machine learning improves early prediction of smallâ€_x0090_forâ€_x0090_gestationalâ€_x0090_age births and reveals nuchal fold thickness as unexpected predictor	DOI: 10.1002/pd.5903	Saw et al. 2020	Academic center	Other: Singapore	Predictive	347	Traditional Machine learning	Genitourinary	No	No	Research	Closed registry/proprietary	Yes	Yes	No	Retrospective	No	No	No	No	Yes	No	1	0		0	0	1	0	1	0	1	3	0	0	0	0	0	0	4
500	Sayed 2021	Predicting duration of mechanical ventilation in acute respiratory distress syndrome using supervised machine learning	Seyi Akinloye	Predicting Duration of Mechanical Ventilation in Acute Respiratory Distress Syndrome Using Supervised Machine Learning	https://doi.org/10.3390/jcm10173824	Sayed et al. 2021	Academic center	EU	Predictive	7619	Traditional Machine learning	Respiratory	No	No	Research	Closed registry/proprietary	Yes	No	No	Retrospective	No	No	Yes	No	Yes	No	1	0		0	0	2	0	1	0	1	4	0	0	0	0	0	0	2	3
502	Scanlon 2021	Developing an agnostic risk prediction model for early aki detection in cancer patients	Consensus	Developing an Agnostic Risk Prediction Model for Early AKI Detection in Cancer Patients	https://doi.org/10.3390/cancers13164182	Scanlon et al. 2021	Academic center	U.K	Predictive	48865	Traditional Machine learning	Genitourinary	Yes	No	Research	Closed registry/proprietary	Yes	No	No	Retrospective	Yes	No	No	No	No	Yes	1	1		1	0	1	0	0	1	1	4	0	0	0	0	0	0	4	11
504	Segal 2020	Machine learning algorithm for early detection of end-stage renal disease	Seyi Akinloye	Machine learning algorithm for early detection of end-stage renal disease	https://doi.org/10.1186/s12882-020-02093-0	Segal et al. 2020	Academic center	Israel	Predictive	550000	Traditional Machine learning ; Neural Networks	Genitourinary	No	No	Research	Closed registry/proprietary	Yes	No	Yes	Retrospective	Yes	No	No	No	Yes	No	1	1		1	0	1	0	1	0	1	4	0	0	0	0	0	0	4	5
505	Segal 2020	Development of a machine learning algorithm for early detection of opioid use disorder	Consensus	Development of a machine learning algorithm for early detection of opioid use disorder	DOI: 10.1002/prp2.669	Segal et al. 2020	Academic center	Israel	Predictive	550000	Traditional Machine learning	Neurology	No	No	Research	Closed registry/proprietary	Yes	No	Yes	Retrospective	Yes	No	No	No	Yes	No	1	1		1	0	1	0	1	0	1	4	0	0	0	0	0	0	1	5
507	Seitz 2021	Serum neurofilament levels reflect outer retinal layer changes in multiple sclerosis	Consensus	Serum neurofilament levels reflect outer retinal layer changes in multiple sclerosis	DOI: 10.1177/17562864211003478	Seitz et al. 2021	Academic center	Other: Germany	Predictive	156	Traditional Machine learning	Neurology	No	No	Research	Closed registry/proprietary	No	No	Yes	Prospective cohort	No	No	Yes	No	Yes	Other: OSCAR-IB	1	0		0	0	2	0	1	0	1	4	0	0	0	0	0	0	1
508	Skelj 2021	Detecting undiagnosed atrial fibrillation in UK primary care: Validation of a machine learning prediction algorithm in a retrospective cohort study	Consensus	Detecting undiagnosed atrial fibrillation in UK primary care: Validation of a machine learning prediction algorithm in a retrospective cohort study	doi:10.1177/2047487320942338	Sekelj et al. 2021	Academic center	U.K	Predictive	604135	Traditional Machine learning	Cardiovascular	No	No	Research	Closed registry/proprietary	Yes	No	Yes	Retrospective	No	No	Yes	No	Yes	Yes	1	0		0	0	2	0	1	1	1	5	0	0	0	0	1	0	0	11
511	Senan 2021	Diagnosis of Chronic Kidney Disease Using Effective Classification Algorithms and Recursive Feature Elimination Techniques	Consensus	Diagnosis of Chronic Kidney Disease Using Effective Classification Algorithms and Recursive Feature Elimination Techniques	https://doi.org/10.1155/2021/1004767	Senan et al. 2021	Academic center	Other: India	Predictive	400	Traditional Machine learning	Genitourinary	No	No	Research	Closed registry/proprietary	Yes	No	No	Retrospective	Yes	No	No	No	No	No	1	1		1	0	1	0	0	0	1	3	0	0	0	0	0	0	4
512	Senanayake 2020	Using machine learning techniques to develop risk prediction models to predict graft failure following kidney transplantation: Protocol for a retrospective cohort study	Consensus	Using machine learning techniques to develop risk prediction models to predict graft failure following kidney transplantation: protocol for a retrospective cohort study	https://doi.org/10.12688/f1000research.20661.2	Senanayake et al. 2020	Academic center	Australia	Predictive	11123	Traditional Machine learning	Genitourinary	No	No	Research	Closed registry/proprietary	Yes	No	No	Retrospective	Yes	Yes	No	No	Yes	No	1	1		1	1	1	0	1	0	1	5	0	0	0	0	1	0	4	0
514	Shah 2021	Machine learning-driven identification of novel patient factors for prediction of major complications after posterior cervical spinal fusion	Consensus	Machine learningâ€‘driven identification of novel patient factors for prediction of major complications after posterior cervical spinal fusion	https://doi.org/10.1007/s00586-021-06961-7	Shah et al. 2022	Academic center	USA	Predictive	6822	Traditional Machine learning	Orthopedics/MSK	No	No	Research	Closed registry/proprietary	Yes	Yes	Yes	Retrospective	No	Yes	No	No	Yes	No	1	0		0	1	1	0	1	0	1	4	0	0	0	0	0	0	5	12
520	Shen 2020	An Innovative Artificial Intelligence-Based App for the Diagnosis of Gestational Diabetes Mellitus (GDM-AI): Development Study	Seyi Akinloye	An Innovative Artificial Intelligenceâ€“Based App for the Diagnosis of Gestational Diabetes Mellitus (GDM-AI): Development Study	doi: 10.2196/21573	Shen et al. 2020	Academic center	China/Taiwan	Predictive	12304	Traditional Machine learning	Endocrinology	No	No	Research	Closed registry/proprietary	Yes	No	No	Retrospective	No	No	Yes	No	Yes	No	1	0		0	0	2	0	1	0	1	4	0	0	0	0	0	0	6
520	Shen 2020	An Innovative Artificial Intelligence-Based App for the Diagnosis of Gestational Diabetes Mellitus (GDM-AI): Development Study	Consensus	An Innovative Artificial Intelligenceâ€“Based App for the Diagnosis of Gestational Diabetes Mellitus (GDM-AI): Development Study	doi: 10.2196/21573	Shen et al. 2020	Academic center	China/Taiwan	Predictive	12304	Traditional Machine learning	Endocrinology	No	No	Research	Closed registry/proprietary	Yes	No	No	Retrospective	No	No	Yes	No	Yes	No	1	0		0	0	2	0	1	0	1	4	0	0	0	0	0	0	6
521	Shen 2021	A Hybrid Method to Predict Postoperative Survival of Lung Cancer Using Improved SMOTE and Adaptive SVM	Ilse Siguachi	A Hybrid Method to Predict Postoperative Survival of Lung Cancer Using Improved SMOTE and Adaptive SVM	https://doi.org/10.1155/2021/2213194	Shen et al. 2021	Academic center	China/Taiwan	Predictive	400	Traditional Machine learning	Respiratory	Yes	No	Research	Closed registry/proprietary	Yes	No	No	cross sectional	Yes	No	No	Yes	Yes	No	1	1		1	0	1	2	1	0	1	6	1	0	0	0	1	0	2
522	Shen 2020	Estimating Individualized Absolute Risk for Esophageal Squamous Cell Carcinoma: A Population-Based Study in High-Risk Areas of China	Seyi Akinloye	Estimating Individualized Absolute Risk for Esophageal Squamous Cell Carcinoma: A Population-Based Study in High-Risk Areas of China	doi: 10.3389/fonc.2020.598603	Shen et al. 2020	Academic center	China/Taiwan	Predictive	1464	Traditional Machine learning	ENT	Yes	No	Research	Closed registry/proprietary	Yes	No	Yes	Retrospective	No	No	No	No	Yes	No	1	0		0	0	1	0	1	0	1	3	0	0	0	0	0	0	12
523	Sherazi 2021	A soft voting ensemble classifier for early prediction and diagnosis of occurrences of major adverse cardiovascular events for STEMI and NSTEMI during 2-year follow-up in patients with acute coronary syndrome	Consensus	A soft voting ensemble classifier for early prediction and diagnosis of occurrences of major adverse cardiovascular events for STEMI and NSTEMI during 2-year follow-up in patients with acute coronary syndrome	https://doi.org/10.1371/journal.pone.0249338	Sherazi et al. 2021	Academic center	Other: South Korea	Predictive	11189	Traditional Machine learning	Cardiovascular	No	No	Research	Closed registry/proprietary	Yes	No	Yes	Retrospective	Yes	No	No	No	Yes	No	1	1		1	0	1	0	1	0	1	4	0	0	0	0	0	0	0
524	Sherstnev 2021	Prognostic Model of Prehypertension Risk Based on Molecular Markers	Seyi Akinloye	Prognostic Model of Prehypertension Risk Based on Molecular Markers	DOI 10.1007/s10517-021-05134-2	Sherstnev et al. 2021	Academic center	EU	Predictive	1158	Traditional Machine learning	Cardiovascular	No	No	Research	Closed registry/proprietary	No	No	No	Prospective cohort	No	No	No	No	No	No	1	0		0	0	1	0	0	0	1	2	0	0	0	0	0	0	0	3
526	Shi 2021	Machine Learning-Based Prediction of Small Intracranial Aneurysm Rupture Status Using CTA-Derived Hemodynamics: A Multicenter Study	Glory Yeesuf	Machine Learningâ€“Based Prediction of Small Intracranial Aneurysm Rupture Status Using CTA Derived Hemodynamics: A Multicenter Study	https://doi.org/10.3174/ajnr.A7034	Shi et al 2021	Academic center	China/Taiwan	Predictive	504	Traditional Machine learning	Neurology	No	No	Research	Open registry/open source	No	No	Yes	Retrospective	No	No	Yes	No	Yes	No	1	0		0	0	2	0	1	0	1	4	0	0	0	0	0	0	1
528	Shin 2021	Predictability of Mortality in Patients With Myocardial Injury After Noncardiac Surgery Based on Perioperative Factors via Machine Learning: Retrospective Study	Consensus	Predictability of Mortality in Patients With Myocardial Injury After Noncardiac Surgery Based on Perioperative Factors via Machine Learning: Retrospective Study	10.2196/32771	Shin et al 2021	Academic center	Other: Republic of Korea	Predictive	Internal data set: 5126 Test data set: 2503	Traditional Machine learning	Cardiovascular	No	No	Research	Open registry/open source	Yes	No	Yes	Retrospective	No	Yes	Yes	No	Yes	Other:	1	0		0	1	2	0	1	0	1	5	0	0	0	0	1	0	0
533	Shuldiner 2021	Predicting eyes at risk for rapid glaucoma progression based on an initial visual field test using machine learning	Seyi Akinloye	Predicting eyes at risk for rapid glaucoma progression based on an initial visual field test using machine learning	https://doi.org/10.1371/journal.pone.0249856	Shuldiner et al. 2021	Academic center	USA	Predictive	14217	Traditional Machine learning ; Neural Networks	Other: Ophthalmology	No	No	Research	Closed registry/proprietary	Yes	No	No	Retrospective	No	Yes	No	No	Yes	No	1	0		0	1	1	0	1	0	1	4	0	0	0	0	0	0	10	12
540	Smith 2020	A Unique Signature of Cardiac-Induced Cranial Forces During Acute Large Vessel Stroke and Development of a Predictive Model	Maxwell Edomwande	A Unique Signature of Cardiac-Induced Cranial Forces During Acute Large Vessel Stroke and Development of a Predictive Model	https://doi.org/10.1007/s12028-019-00845-x	Smith et al. 2020	Academic center	USA	Predictive	42	Traditional Machine learning	Neurology	No	No	Research	Closed registry/proprietary	No	No	Yes	Prospective cohort	No	No	No	No	Yes	No	1	0		0	0	1	0	1	0	1	3	0	0	0	0	0	0	1	12
541	Song 2020	Longitudinal Risk Prediction of Chronic Kidney Disease in Diabetic Patients Using a Temporal-Enhanced Gradient Boosting Machine: Retrospective Cohort Study	Glory Yeesuf	Longitudinal Risk Prediction of Chronic Kidney Disease in Diabetic Patients Using a Temporal-Enhanced Gradient Boosting Machine: Retrospective Cohort Study	10.2196/15510	Song et al.2020	Non-academic medical center	USA	Predictive	14039	Traditional Machine learning	Multi-systemic	No	No	Research	Open registry/open source	Yes	Yes	Yes	Retrospective	Yes	No	Yes	No	Yes	No	1	1		1	0	2	0	1	0	1	5	0	1	1	0	1	0	7	12
543	Stehlik 2020	Continuous Wearable Monitoring Analytics Predict Heart Failure Hospitalization: The LINK-HF Multicenter Study	Consensus	Continuous Wearable Monitoring Analytics Predict Heart Failure Hospitalization	10.1161/CIRCHEARTFAILURE.119.006513	Stehlik et al. 2020	Non-academic medical center	USA	Predictive	240	Traditional Machine learning	Cardiovascular	No	No	Research	Closed registry/proprietary	Yes	Yes	Yes	Retrospective	Yes	No	No	No	Yes	No	1	1		1	0	1	0	1	0	1	4	0	1	1	0	0	0	0	12
544	Stevens 2021	Prediction of unsuccessful endometrial ablation: Random forest vs logistic regression	Glory Yeesuf	Prediction of unsuccessful endometrial ablation: random forest vs logistic regression	https://doi.org/10.1186/s10397-021-01097-4	Stevens et al. 2021	Non-academic medical center	EU	Predictive	446	Traditional Machine learning	Genitourinary	No	No	Research	Open registry/open source	Yes	No	Yes	Retrospective	No	No	No	No	Yes	No	1	0		0	0	1	0	1	0	1	3	0	1	1	0	0	0	4	3
545	Stojanovic 2020	Predicting epileptic seizures using nonnegative matrix factorization	Consensus	Predicting epileptic seizures using nonnegative matrix factorization	https://doi.org/10.1371/journal.pone.0228025	StojanoviÄ‡ et al. 2020	Academic center	EU	Predictive	8	Traditional Machine learning	Neurology	No	No	Research	Closed registry/proprietary	Yes	No	Yes	Retrospective	No	No	No	No	No	No	1	0		0	0	1	0	0	0	1	2	0	0	0	0	0	0	1	3
547	Sun 2021	Prediction of arrhythmia after intervention in children with atrial septal defect based on random forest	Consensus	Prediction of arrhythmia after intervention in children with atrial septal defect based on random forest	https://doi.org/10.1186/s12887-021-02744-7	Sun et al. 2021	Non-academic medical center	China/Taiwan	Predictive	269	Traditional Machine learning ; Neural Networks	Cardiovascular	No	No	Research	Closed registry/proprietary	Yes	No	Yes	Retrospective	No	No	No	No	No	No	1	0		0	0	1	0	0	0	1	2	0	1	1	0	0	0	0
548	Sun 2021	Accurate prediction of acute pancreatitis severity with integrative blood molecular measurements	HUAN-JU SHIH	Accurate prediction of acute pancreatitis severity with integrative blood molecular measurements	10.18632/aging.202689	Sun et al. 2021	Academic center	China/Taiwan	Predictive	945	Traditional Machine learning	Gastroenterology	No	No	Research	Closed registry/proprietary	Yes	No	Yes	Retrospective	Yes	No	No	No	Yes	No	1	1		1	0	1	0	1	0	1	4	0	0	0	0	0	0	8
550	Sun 2021	New prognostic models for extranodal natural killer T-cell lymphoma, nasal-type using Cox regression and machine learning	HUAN-JU SHIH	New prognostic models for extranodal natural killer T-cell lymphoma, nasal-type using Cox regression and machine learning	http://dx.doi.org/10.21037/tcr-20-3017	Sun et al. 2020	Non-academic medical center	China/Taiwan	Prognostic	250	Traditional Machine learning	Other: Oncology	Yes	No	Research	Closed registry/proprietary	Yes	No	Yes	Retrospective	No	No	No	No	No	Yes	1	0		0	0	1	0	0	1	1	3	0	1	1	0	0	1
552	Sun 2020	Machine Learning to Predict Contrast-Induced Acute Kidney Injury in Patients With Acute Myocardial Infarction	Seyi Akinloye	Machine Learning to Predict Contrast-Induced Acute Kidney Injury in Patients With Acute Myocardial Infarction	doi: 10.3389/fmed.2020.592007	Sun et al. 2020	Academic center	Other: Bolivia	Predictive	1495	Traditional Machine learning	Genitourinary	No	No	Research	Closed registry/proprietary	No	No	Yes	Retrospective	Yes	No	No	No	Yes	No	1	1		1	0	1	0	1	0	1	4	0	0	0	0	0	0	4
554	Sung 2020	Development and utility assessment of a machine learning bloodstream infection classifier in pediatric patients receiving cancer treatments	Ilse Siguachi	Development and utility assessment of a machine learning bloodstream infection classifier in pediatric patients receiving cancer treatments	https://doi.org/10.1186/s12885-020-07618-2	Sung et al. 2020	Non-academic medical center	Canada	Predictive	11183	Traditional Machine learning	Infectious disease	Yes	No	Research	Closed registry/proprietary	Yes	No	Yes	Retrospective	Yes	Yes	No	No	Yes	No	1	1		1	1	1	0	1	0	1	5	0	1	1	0	1	0	3	1
559	Tacke 2020	Machine learning for a combined electroencephalographic anesthesia index to detect awareness under anesthesia	Consensus	Machine learning for a combined electroencephalographic anesthesia index to detect awareness under anesthesia	https://doi.org/10.1371/journal.pone.0238249	Tacke et al. 2020	Academic center	Other: Germany	Predictive	40	Traditional Machine learning ; Neural Networks	Other: Anesthesiology	No	No	Research	Open registry/open source	No	No	No	Randomized controlled trial(RCT)	No	No	Yes	No	Yes	No	2	0		0	0	2	0	1	0	2	5	0	0	0	0	1	0	17
561	Tajik 2020	Evaluation of the impact of body mass index on venous thromboembolism risk factors	Consensus	Evaluation of the impact of body mass index on venous thromboembolism risk factors	https://doi.org/10.1371/journal. pone.0235007	Tajik et al. 2020	Academic center	China/Taiwan	Predictive	376	Traditional Machine learning ; Neural Networks	Multi-systemic	No	No	Research	Open registry/open source	No	Yes	Yes	Randomized controlled trial(RCT)	No	No	No	No	No	No	2	0		0	0	1	0	0	0	2	3	0	0	0	0	0	0	7
566	Tan 2021	Risk Score Using Demographic and Clinical Risk Factors Predicts Gastric Intestinal Metaplasia Risk in a U.S. Population	Consensus	Risk Score Using Demographic and Clinical Risk Factors Predicts Gastric Intestinal Metaplasia Risk in a U.S. Population	https://doi.org/10.1007/s10620-021-07309-3	Tan et al. 2021	Academic center	USA	Predictive	1819	Traditional Machine learning	Gastroenterology	Yes	No	Research	Closed registry/proprietary	No	Yes	Yes	cross sectional	No	No	No	No	No	No	1	0		0	0	1	0	0	0	1	2	0	0	0	0	0	0	8	12
567	Tan 2021	Predicting outcomes in older ED patients with influenza in real time using a big data-driven and machine learning approach to the hospital information system	Consensus	Predicting outcomes in older ED patients with influenza in real time using a big data- driven and machine learning approach to the hospital information system	https://doi.org/10.1186/s12877-021-02229-3	Tan et al. 2021	Academic center	China/Taiwan	Predictive	5508	Traditional Machine learning	Infectious disease	No	No	Research	Closed registry/proprietary	Yes	No	Yes	Retrospective	Yes	Yes	No	No	Yes	No	1	1		1	1	1	0	1	0	1	5	0	0	0	0	1	0	3
570	Taniguchi 2021	Explainable artificial intelligence model for diagnosis of atrial fibrillation using holter electrocardiogram waveforms	Karmen Williams	Explainable artificial intelligence model for diagnosis of atrial fibrillation using holter electrocardiogram waveforms	doi: 10.1536/ihj.21-094	Taniguchi et al. 2021	Academic center	Other: Japan	Predictive	1883	Traditional Machine learning ; Neural Networks	Cardiovascular	No	No	Production/Post research	Closed registry/proprietary	No	No	No	Retrospective	No	No	Yes	No	Yes	No	1	0		0	0	2	0	1	0	1	4	0	0	0	1	0	0	0
573	Teufl 2021	Automated detection and explainability of pathological gait patterns using a one-class support vector machine trained on inertial measurement unit based gait data	Seyi Akinloye	Automated detection and explainability of pathological gait patterns using a one-class support vector machine trained on inertial measurement unit based gait data	https://doi.org/10.1016/j.clinbiomech.2021.105452	Teufl et al. 2021	Academic center	EU	Predictive	46	Traditional Machine learning	Neurology	No	No	Research	Closed registry/proprietary	No	No	No	cross sectional	No	No	No	No	Yes	No	1	0		0	0	1	0	1	0	1	3	0	0	0	0	0	0	1	3
578	Thomschewski 2021	Temporo-frontal coherences and high-frequency ieeg responses during spatial navigation in patients with drug-resistant epilepsy	Karmen Williams	Temporo-frontal coherences and high-frequency ieeg responses during spatial navigation in patients with drug-resistant epilepsy	https://doi.org/10.3390/brainsci11020162	Thomschewski et al. 2021	Academic center	EU	Prognostic	12	Traditional Machine learning	Neurology	No	No	Production/Post research	Closed registry/proprietary	No	No	No	Prospective cohort	No	Yes	No	No	Yes	No	1	0		0	1	1	0	1	0	1	4	0	0	0	1	0	1	1	3
579	Torres-Macho 2020	The pandemyc score. An easily applicable and interpretable model for predicting mortality associated with COVID-19	HUAN-JU SHIH	The PANDEMYC Score. An Easily Applicable and Interpretable Model for Predicting Mortality Associated With COVID-19	10.3390/jcm9103066	Torres-Macho et al. 2020	Non-academic medical center	EU	Prognostic	1968	Traditional Machine learning	Respiratory	No	Yes	Research	Closed registry/proprietary	Yes	No	Yes	Retrospective	.	Yes	No	No	Yes	Yes	1				1	1	0	1	1	1	5	0	1	1	0	1	1	2	3
581	Tseng 2020	Prediction of the development of acute kidney injury following cardiac surgery by machine learning	Consensus	Prediction of the development of acute kidney injury following cardiac surgery by machine learning	https://doi.org/10.1186/s13054-020-03179-9	Tseng et al. 2020	Academic center	China/Taiwan	Predictive	671	Traditional Machine learning	Cardiovascular	No	No	Research	Closed registry/proprietary	Yes	No	Yes	Retrospective	Yes	No	No	No	Yes	No	1	1		1	0	1	0	1	0	1	4	0	0	0	0	0	0	0
584	Uchida 2022	Development of Machine Learning Models to Predict Probabilities and Types of Stroke at Prehospital Stage: the Japan Urgent Stroke Triage Score Using Machine Learning (JUST-ML)	Consensus	Development of Machine Learning Models to Predict Probabilities and Types of Stroke at Prehospital Stage: the Japan Urgent Stroke Triage Score Using Machine Learning (JUSTâ€‘ML)	https://doi.org/10.1007/s12975-021-00937-x	Uchida et al., 2021	Academic center	Other: Japan	Prognostic	3127	Traditional Machine learning	Neurology	No	No	Research	Closed registry/proprietary	Yes	No	Yes	Retrospective	Yes	Yes	Yes	Yes	Yes	No	1	1		1	1	2	2	1	0	1	8	1	0	0	0	1	1	1
585	Ulivieri 2021	Bone strain index as a predictor of further vertebral fracture in osteoporotic women: An artificial intelligence-based analysis	Karmen Williams	Bone strain index as a predictor of further vertebral fracture in osteoporotic women: An artificial intelligence-based analysis	https://doi.org/10.1371/journal.pone.0245967	Ulivieri et al. 2021	Vendor/Industry	EU	Predictive	172	Traditional Machine learning ; Neural Networks	Orthopedics/MSK	No	No	Production/Post research	Closed registry/proprietary	No	No	No	Prospective cohort	No	Yes	Yes	No	Yes	No	1	0		0	1	2	0	1	0	1	5	0	1	2	1	1	0	5	3
591	Velazquez-Blazquez 2020	Emklas: A new automatic scoring system for early and mild keratoconus detection	Karmen Williams	Emklas: A new automatic scoring system for early and mild keratoconus detection	https://doi.org/10.1167/tvst.9.2.30	VelÃ¡zquez-BlÃ¡zquez et al. 2020	Academic center	EU	Predictive	178	Traditional Machine learning ; Neural Networks	Other: ophthalmology	No	No	Research	Closed registry/proprietary	No	No	Yes	Prospective cohort	No	Yes	Yes	No	Yes	No	1	0		0	1	2	0	1	0	1	5	0	0	0	0	1	0		3
593	Vinter 2020	Role for machine learning in sex-specific prediction of successful electrical cardioversion in atrial fibrillation?	Karmen Williams	Role for machine learning in sex-specific prediction of successful electrical cardioversion in atrial fibrillation?	doi:10.1136/openhrt-2020-001297	Vinter et al. 2020	Academic center	EU	Predictive	1122	Traditional Machine learning	Cardiovascular	No	No	Research	Closed registry/proprietary	Yes	No	Yes	Retrospective	No	Yes	No	No	Yes	No	1	0		0	1	1	0	1	0	1	4	0	0	0	0	0	0	0	3
595	Voglis 2020	Feasibility of machine learning based predictive modelling of postoperative hyponatremia after pituitary surgery	Maxwell Edomwande	Feasibility of machine learning based predictive modelling of postoperative hyponatremia after pituitary surgery	https://doi.org/10.1007/s11102-020-01056-w	Voglis et al. 2020	Academic center	Other: Switzerland	Predictive	207	Traditional Machine learning	Endocrinology	No	No	Research	Closed registry/proprietary	No	No	No	Retrospective	Yes	Yes	No	No	Yes	No	1	1		1	1	1	0	1	0	1	5	0	0	0	0	1	0	6
598	Wang 2021	The Assessment of Upper-Limb Spasticity Based on a Multi-Layer Process Using a Portable Measurement System	Karmen Williams	The Assessment of Upper-Limb Spasticity Based on a Multi-Layer Process Using a Portable Measurement System	10.1109/TNSRE.2021.3121780	Wang et al. 2021	Academic center	China/Taiwan	Prognostic	16 individuals (234 trials)	Traditional Machine learning ; Neural Networks	Neurology	No	No	Research	Closed registry/proprietary	No	No	No	Prospective cohort	No	Yes	Yes	No	No	No	1	0		0	1	2	0	0	0	1	4	0	0	0	0	0	1	1
601	Wang 2021	Machine Learning Applications for the Prediction of Bone Cement Leakage in Percutaneous Vertebroplasty	Ahmed Otokiti	Machine Learning Applications for the Prediction of Bone Cement Leakage in Percutaneous Vertebroplasty	https://doi.org/10.3389/fpubh.2021.812023	Wang et al. 2021	Academic center	China/Taiwan	Predictive	385	Traditional Machine learning ; Neural Networks	Orthopedics/MSK	No	No	Research	Closed registry/proprietary	Yes	No	No	Retrospective	No	No	No	No	No	No	1	0		0	0	1	0	0	0	1	2	0	0	0	0	0	0	5
603	Wang 2021	Predictive Modeling of Morbidity and Mortality in Patients Hospitalized With COVID-19 and its Clinical Implications: Algorithm Development and Interpretation	HUAN-JU SHIH	Predictive Modeling of Morbidity and Mortality in Patients Hospitalized With COVID-19 and its Clinical Implications: Algorithm Development and Interpretation	10.2196/29514	Wang et al., 2021	Academic center	USA	Prognostic	3740	Traditional Machine learning ; Neural Networks	Respiratory	No	Yes	Research	Closed registry/proprietary	Yes	No	Yes	Retrospective	Yes	No	No	No	Yes	No	1	1		1	0	1	0	1	0	1	4	0	0	0	0	0	1	2	12
604	Wang 2021	Interpretable prediction of 3-year all-cause mortality in patients with heart failure caused by coronary heart disease based on machine learning and SHAP	Karmen Williams	Interpretable prediction of 3-year all-cause mortality in patients with heart failure caused by coronary heart disease based on machine learning and SHAP	https://doi.org/10.1016/j.compbiomed.2021.104813	Wang et al. 2021	Academic center	China/Taiwan	Predictive	1562	Traditional Machine learning	Cardiovascular	No	No	Research	Closed registry/proprietary	No	No	Yes	Prospective cohort	Yes	Yes	No	No	Yes	No	1	1		1	1	1	0	1	0	1	5	0	0	0	0	1	0	0
606	Wang 2021	Derivation and validation of essential predictors and risk index for early detection of diabetic retinopathy using electronic health records	Karmen Williams	Derivation and validation of essential predictors and risk index for early detection of diabetic retinopathy using electronic health records	doi.org/10.3390/jcm10071473	Wang et al. 2021	Academic center	USA	Predictive	97876	Traditional Machine learning	Endocrinology	No	No	Research	Closed registry/proprietary	Yes	Yes	Yes	Retrospective	Yes	Yes	Yes	No	Yes	No	1	1		1	1	2	0	1	0	1	6	0	0	0	0	1	0	6	12
612	Wei 2020	Development and validation of a nomogram to predict coronary heart disease in patients with rheumatoid arthritis in northern China	Karmen Williams	Development and validation of a nomogram to predict coronary heart disease in patients with rheumatoid arthritis in northern China	10.18632/aging.102823	Wei et al. 2020	Academic center	China/Taiwan	Predictive	1286	Traditional Machine learning	Cardiovascular	No	No	Research	Closed registry/proprietary	Yes	No	Yes	Retrospective	Yes	Yes	No	No	Yes	No	1	1		1	1	1	0	1	0	1	5	0	0	0	0	1	0	0
614	Westerlind 2021	What Is the Persistence to Methotrexate in Rheumatoid Arthritis, and Does Machine Learning Outperform Hypothesis-Based Approaches to Its Prediction?	Ilse Siguachi	What Is the Persistence to Methotrexate in Rheumatoid Arthritis, and Does Machine Learning Outperform Hypothesis-Based Approaches to Its Prediction?	10.1002/acr2.11266	Westerlind et al. 2021	Academic center	Other: Sweden	Predictive	5475	Traditional Machine learning	Rheumatology	No	No	Research	Closed registry/proprietary	Yes	No	No	Randomized controlled trial(RCT)	No	Yes	No	No	No	No	2	0		0	1	1	0	0	0	2	4	0	0	0	0	0	0	11
615	Wirries 2020	Artificial intelligence facilitates decision-making in the treatment of lumbar disc herniations	Ilse Siguachi	Artificial intelligence facilitates decisionâ€‘making in the treatment of lumbar disc herniations	https://doi.org/10.1007/s00586-020-06613-2	Wirries et al. 2020	Non-academic medical center	Other: Germany	Predictive	60	Traditional Machine learning ; Neural Networks	Neurology	No	No	Research	Closed registry/proprietary	Yes	No	Yes	Randomized controlled trial(RCT)	No	No	No	No	No	No	2	0		0	0	1	0	0	0	2	3	0	1	1	0	0	0	1
617	Woo 2021	Development and Validation of a Web-Based Severe COVID-19 Risk Prediction Model	Ilse Siguachi	Development and Validation of a Web-Based Severe COVID-19 Risk Prediction Model	10.1016/j.amjms.2021.04.001	Woo et al. 2021	Non-academic medical center	USA	Predictive	415	Traditional Machine learning	Respiratory	No	Yes	Research	Closed registry/proprietary	Yes	Yes	Yes	Retrospective	Yes	Yes	No	No	Yes	No	1	1		1	1	1	0	1	0	1	5	0	1	1	0	1	0	2	12
618	Wu 2021	Study on risk factors of peripheral neuropathy in type 2 diabetes mellitus and establishment of prediction model	Ilse Siguachi	Study on Risk Factors of Peripheral Neuropathy in Type 2 Diabetes Mellitus and Establishment of Prediction Model	https://doi.org/10.4093/dmj.2020.0100	Wu et al. 2021	Academic center	China/Taiwan	Predictive	681	Traditional Machine learning	Neurology	No	No	Research	Closed registry/proprietary	Yes	No	Yes	Randomized controlled trial(RCT)	Yes	No	Yes	No	Yes	No	2	1		1	0	2	0	1	0	2	6	0	0	0	0	1	0	1
620	Wu 2021	HFO Detection in Epilepsy: A Stacked Denoising Autoencoder and Sample Weight Adjusting Factors-Based Method	Karmen Williams	HFO Detection in Epilepsy: A Stacked Denoising Autoencoder and Sample Weight Adjusting Factors-Based Method	10.1109/TNSRE.2021.3113293	Wu et al. 2021	Academic center	China/Taiwan	Prognostic	20	Traditional Machine learning ; Neural Networks	Neurology	No	No	Research	Open registry/open source	No	No	No	Retrospective	No	Yes	No	No	No	No	1	0		0	1	1	0	0	0	1	3	0	0	0	0	0	1	1
621	Wu 2021	An Effective Machine Learning Approach for Identifying Non-Severe and Severe Coronavirus Disease 2019 Patients in a Rural Chinese Population: The Wenzhou Retrospective Study	Ilse Siguachi	Woo 2021	10.1109/ACCESS.2021.3067311	Wu et al. 2021	Non-academic medical center	China/Taiwan	Predictive	51	Traditional Machine learning ; Neural Networks	Respiratory	No	Yes	Research	Closed registry/proprietary	Yes	No	No	Retrospective	No	No	No	No	Yes	No	1	0		0	0	1	0	1	0	1	3	0	1	1	0	0	0	2
622	Wu 2021	A machine learning model to predict critical care outcomes in patient with chest pain visiting the emergency department	Ilse Siguachi	A machine learning model to predict critical care outcomes in patient with chest pain visiting the emergency department	https://doi.org/10.1186/s12873-021-00501-8	Wu et al. 2021	Academic center	China/Taiwan	Predictive	700	Traditional Machine learning ; Neural Networks	Cardiovascular	No	No	Research	Closed registry/proprietary	Yes	No	Yes	Retrospective	Yes	Yes	No	No	Yes	No	1	1		1	1	1	0	1	0	1	5	0	0	0	0	1	0	0
623	Wu 2020	Stroke prediction with machine learning methods among older chinese	HUAN-JU SHIH	Stroke Prediction with Machine Learning Methods among Older Chinese	10.3390/ijerph17061828	Wu et al., 2020	Academic center	China/Taiwan	Predictive	1131	Traditional Machine learning	Neurology	No	No	Research	Closed registry/proprietary	Yes	No	Yes	Retrospective	Yes	Yes	No	No	Yes	No	1	1		1	1	1	0	1	0	1	5	0	0	0	0	1	0	1
624	Wu 2021	A prediction model to evaluate the pretest risk of malignancy in solitary pulmonary nodules: evidence from a large Chinese southwestern population	Ilse Siguachi	A prediction model to evaluate the pretest risk of malignancy in solitary pulmonary nodules: evidence from a large Chinese southwestern population	https://doi.org/10.1007/s00432-020-03408-2	Wu et al. 2021	Non-academic medical center	China/Taiwan	Prognostic	2061	Traditional Machine learning	Respiratory	Yes	No	Research	Open registry/open source	Yes	No	Yes	Retrospective	Yes	No	No	No	Yes	No	1	1		1	0	1	0	1	0	1	4	0	1	1	0	0	1	2
625	Xia 2020	A model using support vector machines recursive feature elimination (Svm-rfe) algorithm to classify whether copd patients have been continuously managed according to gold guidelines	Ilse Siguachi	A Model Using Support Vector Machines Recursive Feature Elimination (SVM-RFE) Algorithm to Classify Whether COPD Patients Have Been Continuously Managed According to GOLD Guidelines	2020:15 2779â€“2786	Xia et al. 2020	Non-academic medical center	China/Taiwan	Predictive	206	Traditional Machine learning	Respiratory	No	No	Research	Closed registry/proprietary	Yes	No	Yes	Retrospective	Yes	No	No	No	Yes	No	1	1		1	0	1	0	1	0	1	4	0	1	1	0	0	0	2
626	Xiang 2021	Machine Learning for Early Warning of Septic Shock in Children With Hematological Malignancies Accompanied by Fever or Neutropenia: A Single Center Retrospective Study	Karmen Williams	Machine Learning for Early Warning of Septic Shock in Children With Hematological Malignancies Accompanied by Fever or Neutropenia: A Single Center Retrospective Study	doi: 10.3389/fonc.2021.678743	Xiang et al. 2021	Academic center	China/Taiwan	Predictive	2255	Traditional Machine learning	Multi-systemic	Yes	No	Research	Closed registry/proprietary	Yes	No	Yes	Retrospective	Yes	Yes	No	No	Yes	No	1	1		1	1	1	0	1	0	1	5	0	0	0	0	1	0	7
627	Xiang 2021	Artificial Intelligence-Based Diagnosis of Diabetes Mellitus: Combining Fundus Photography with Traditional Chinese Medicine Diagnostic Methodology	Karmen Williams	Artificial Intelligence-Based Diagnosis of Diabetes Mellitus: Combining Fundus Photography with Traditional Chinese Medicine Diagnostic Methodology	https://doi.org/10.1155/2021/5556057	Xiang et al. 2021	Academic center	China/Taiwan	Prognostic	165	Traditional Machine learning	Endocrinology	Yes	No	Production/Post research	Closed registry/proprietary	No	No	No	Retrospective	No	Yes	No	No	Yes	No	1	0		0	1	1	0	1	0	1	4	0	0	0	1	0	1	6
628	Xie 2020	Prognostic Assessment of Cervical Cancer Patients by Clinical Staging and Surgical-Pathological Factor: A Support Vector Machine-Based Approach	Karmen Williams	Prognostic Assessment of Cervical Cancer Patients by Clinical Staging and Surgical-Pathological Factor: A Support Vector Machine-Based Approach	doi: 10.3389/fonc.2020.01353	Xie et al. 2020	Academic center	China/Taiwan	Prognostic	647	Traditional Machine learning	Other: Reproductive	Yes	No	Research	Closed registry/proprietary	Yes	No	Yes	Retrospective	No	Yes	Yes	No	Yes	No	1	0		0	1	2	0	1	0	1	5	0	0	0	0	1	1
630	Xin 2021	Development and validation of a nomogram for predicting stroke risk in rheumatoid arthritis patients	HUAN-JU SHIH	Development and validation of a nomogram for predicting stroke risk in rheumatoid arthritis patients	https://orcid.org/0000-0003-3400-2509	Xin et al., 2021	Non-academic medical center	China/Taiwan	Predictive	1935	Traditional Machine learning	Neurology	No	No	Research	Closed registry/proprietary	Yes	No	Yes	Retrospective	Yes	No	No	No	Yes	Yes	1	1		1	0	1	0	1	1	1	5	0	1	1	0	1	0	1
632	Xue 2021	Use of Machine Learning to Develop and Evaluate Models Using Preoperative and Intraoperative Data to Identify Risks of Postoperative Complications	HUAN-JU SHIH	Use of Machine Learning to Develop and Evaluate Models Using Preoperative and Intraoperative Data to Identify Risks of Postoperative Complications	10.1001/jamanetworkopen.2021.224	Xue et al., 2021	Academic center	USA	Predictive	111888	Traditional Machine learning ; Neural Networks	Infectious disease	No	No	Research	Closed registry/proprietary	Yes	No	Yes	Retrospective	Yes	Yes	Yes	No	Yes	Yes	1	1		1	1	2	0	1	1	1	7	0	0	0	0	1	0	3	12
636	Yang 2021	Development of a Novel Nomogram for Predicting Premature Rupture of Membrane in Pregnant Women With Vulvovaginal Candidiasis	Karmen Williams	Development of a Novel Nomogram for Predicting Premature Rupture of Membrane in Pregnant Women With Vulvovaginal Candidiasis	doi: 10.3389/fmed.2021.717978	Yang et al. 2021	Academic center	China/Taiwan	Predictive	417	Traditional Machine learning	Other: Reproductive	No	No	Research	Closed registry/proprietary	No	No	Yes	Prospective cohort	No	Yes	No	No	Yes	No	1	0		0	1	1	0	1	0	1	4	0	0	0	0	0	0
637	Yang 2021	Development of machine learning models for prediction of osteoporosis from clinical health examination data	HUAN-JU SHIH	Development of Machine Learning Models for Prediction of Osteoporosis from Clinical Health Examination Data	10.3390/ijerph18147635	Yang et al., 2021	Non-academic medical center	China/Taiwan	Predictive	5982	Traditional Machine learning ; Neural Networks	Orthopedics/MSK	No	No	Research	Closed registry/proprietary	Yes	No	Yes	Retrospective	No	No	No	No	Yes	No	1	0		0	0	1	0	1	0	1	3	0	1	1	0	0	0	5
638	Yao 2020	Severity Detection for the Coronavirus Disease 2019 (COVID-19) Patients Using a Machine Learning Model Based on the Blood and Urine Tests	HUAN-JU SHIH	Severity Detection for the Coronavirus Disease 2019 (COVID-19) Patients Using a Machine Learning Model Based on the Blood and Urine Tests	10.3389/fcell.2020.00683	Yao et al., 2020	Academic center	China/Taiwan	Predictive	137	Traditional Machine learning	Infectious disease	No	No	Research	Closed registry/proprietary	Yes	No	Yes	Retrospective	Yes	Yes	No	Yes	Yes	No	1	1		1	1	1	2	1	0	1	7	1	0	0	0	1	0	3
639	Yao 2021	Construction and validation of a machine learning-based nomogram: A tool to predict the risk of getting severe coronavirus disease 2019 (COVID-19)	HUAN-JU SHIH	Construction and validation of a machine learningâ€_x0090_based nomogram: A tool to predict the risk of getting severe coronavirus disease 2019 (COVIDâ€_x0090_19)	10.1002/iid3.421	Yao et al., 2021	Non-academic medical center	China/Taiwan	Predictive	590	Traditional Machine learning	Respiratory	No	Yes	Research	Closed registry/proprietary	Yes	No	Yes	Retrospective	No	No	Yes	No	Yes	Yes	1	0		0	0	2	0	1	1	1	5	0	1	1	0	1	0	2
640	Yin 2021	A noninvasive prediction model for hepatitis B virus disease in patients with HIV: Based on the population of Jiangsu, China	Seyi Akinloye	A Noninvasive Prediction Model for Hepatitis B Virus Disease in Patients with HIV: Based on the Population of Jiangsu, China	https://doi.org/10.1155/2021/6696041	Yin et al. 2021	Academic center	China/Taiwan	Predictive	14197	Traditional Machine learning	Infectious disease	No	No	Research	Closed registry/proprietary	Yes	No	No	Retrospective	No	No	No	No	Yes	No	1	0		0	0	1	0	1	0	1	3	0	0	0	0	0	0	3
643	Yu 2021	Predicting Adverse Drug Events in Chinese Pediatric Inpatients With the Associated Risk Factors: A Machine Learning Study	HUAN-JU SHIH	Predicting Adverse Drug Events in Chinese Pediatric Inpatients With the Associated Risk Factors: A Machine Learning Study	10.3389/fphar.2021.659099	Yu et al., 2021	Academic center	China/Taiwan	Predictive	1746	Traditional Machine learning	Other:	No	No	Research	Closed registry/proprietary	Yes	No	Yes	Retrospective	No	No	No	No	Yes	No	1	0		0	0	1	0	1	0	1	3	0	0	0	0	0	0
646	Yuan 2021	Accelerating diagnosis of Parkinson's disease through risk prediction	Ilse Siguachi	Accelerating diagnosis of Parkinsonâ€™s disease through risk prediction	https://doi.org/10.1186/s12883-021-02226-4	Yuan et al. 2021	Academic center	USA	Predictive	78000000	Traditional Machine learning ; Neural Networks	Neurology	No	No	Research	Closed registry/proprietary	Yes	Yes	Yes	Retrospective	No	No	No	No	Yes	No	1	0		0	0	1	0	1	0	1	3	0	0	0	0	0	0	1	12
649	Zhan 2021	Risk prediction for delayed clearance of high-dose methotrexate in pediatric hematological malignancies by machine learning	Karmen Williams	Risk prediction for delayed clearance of high-dose methotrexate in pediatric hematological malignancies by machine learning	https://doi.org/10.1007/s12185-021-03184-w	Zhan et al. 2021	Non-academic medical center	China/Taiwan	Predictive	205	Traditional Machine learning	Other: Hematology	Yes	No	Research	Closed registry/proprietary	Yes	No	Yes	Retrospective	No	Yes	Yes	No	Yes	No	1	0		0	1	2	0	1	0	1	5	0	1	1	0	1	0
650	Zhang 2021	Diagnosis of infection after cardiovascular surgery (DICS): A study protocol for developing and validating a prediction model in prospective observational study	HUAN-JU SHIH	Diagnosis of infection after cardiovascular surgery (DICS): a study protocol for developing and validating a prediction model in prospective observational study	10.1136/bmjopen-2020-048310	Zhang et al., 2020	Non-academic medical center	China/Taiwan	Prognostic	2700	Traditional Machine learning	Multi-systemic	No	No	Research	Closed registry/proprietary	Yes	No	Yes	Retrospective	Yes	Yes	Yes	No	Yes	No	1	1		1	1	2	0	1	0	1	6	0	1	1	0	1	1	7
651	Zhang 2020	Development and Validation of a Sepsis Mortality Risk Score for Sepsis-3 Patients in Intensive Care Unit	HUAN-JU SHIH	Development and Validation of a Sepsis Mortality Risk Score for Sepsis-3 Patients in Intensive Care Unit	10.3389/fmed.2020.609769	Zhang et al., 2021	Academic center	China/Taiwan	Prognostic	5443	Traditional Machine learning	Infectious disease	No	No	Research	Open registry/open source	Yes	Yes	Yes	Retrospective	Yes	Yes	No	No	Yes	Yes	1	1		1	1	1	0	1	1	1	6	0	0	0	0	1	1	3
652	Zhang 2020	Real-time AI prediction for major adverse cardiac events in emergency department patients with chest pain	HUAN-JU SHIH	Real-time AI prediction for major adverse cardiac events in emergency department patients with chest pain	https://doi.org/10.1186/s13049-020-00786-x	Zhang et al., 2020	Non-academic medical center	China/Taiwan	Predictive	85254	Traditional Machine learning ; Neural Networks	Cardiovascular	No	No	Research	Closed registry/proprietary	Yes	No	Yes	Retrospective	Yes	Yes	Yes	No	Yes	No	1	1		1	1	2	0	1	0	1	6	0	1	1	0	1	0	0
654	Zhang 2021	Intelligent Prediction and Optimization Algorithm for Chronic Disease Rehabilitation in Sports Using Big Data	HUAN-JU SHIH	Intelligent Prediction and Optimization Algorithm for Chronic Disease Rehabilitation in Sports Using Big Data	https://doi.org/10.1155/2021/9920421	Zhang et al., 2021	Academic center	China/Taiwan	Predictive	1800	Traditional Machine learning ; Neural Networks	Neurology	No	No	Research	Closed registry/proprietary	Yes	No	No	Retrospective	No	No	No	No	No	No	1	0		0	0	1	0	0	0	1	2	0	0	0	0	0	0	1
657	Zhang 2021	Comparison of prediction models for acute kidney injury among patients with hepatobiliary malignancies based on XGBoost and LASSO-logistic algorithms	Karmen Williams	Comparison of prediction models for acute kidney injury among patients with hepatobiliary malignancies based on XGBoost and LASSO-logistic algorithms	http://doi.org/10.2147/IJGM.S302795	Zhang et al. 2021	Academic center	China/Taiwan	Predictive	8557	Traditional Machine learning ; Neural Networks	Gastroenterology	Yes	No	Research	Closed registry/proprietary	Yes	No	Yes	Prospective cohort	Yes	Yes	Yes	No	Yes	Other: KDIGO	1	1		1	1	2	0	1	0	1	6	0	0	0	0	1	0	8
659	Zhang 2021	Electronic Health Record-Based Prediction of 1-Year Risk of Incident Cardiac Dysrhythmia: Prospective Case-Finding Algorithm Development and Validation Study	Karmen Williams	Electronic Health Record-Based Prediction of 1-Year Risk of Incident Cardiac Dysrhythmia: Prospective Case-Finding Algorithm Development and Validation Study	doi: 10.2196/23606	Zhang et al. 2021	Academic center	China/Taiwan	Predictive	2074623	Traditional Machine learning ; Neural Networks	Cardiovascular	No	No	Research	Closed registry/proprietary	Yes	No	Yes	Retrospective	Yes	Yes	No	No	Yes	No	1	1		1	1	1	0	1	0	1	5	0	0	0	0	1	0	0
662	Zhao 2021	Diabetes mellitus as a risk factor for progression from acute kidney injury to acute kidney disease: A specific prediction model	Karmen Williams	Diabetes mellitus as a risk factor for progression from acute kidney injury to acute kidney disease: A specific prediction model	https://doi.org/10.2147/DMSO.S307776	Zhao et al. 2021	Academic center	China/Taiwan	Predictive	261	Traditional Machine learning	Endocrinology	No	No	Research	Closed registry/proprietary	Yes	No	Yes	Retrospective	No	Yes	Yes	No	Yes	Other: KDIGO	1	0		0	1	2	0	1	0	1	5	0	0	0	0	1	0	6
663	Zhao 2021	Optimized machine learning models to predict in-hospital mortality for patients with st-segment elevation myocardial infarction	Karmen Williams	Optimized machine learning models to predict in-hospital mortality for patients with st-segment elevation myocardial infarction	https://doi.org/10.2147/TCRM.S321799	Zhao et al. 2021	Academic center	China/Taiwan	Predictive	5708	Traditional Machine learning ; Neural Networks	Cardiovascular	No	No	Research	Closed registry/proprietary	No	No	Yes	Prospective cohort	No	Yes	Yes	No	Yes	No	1	0		0	1	2	0	1	0	1	5	0	0	0	0	1	0	0
668	Zhu 2020	Machine learning for the diagnosis of pulmonary hypertension	Karmen Williams	Machine learning for the diagnosis of pulmonary hypertension	DOI: 10.18087/cardio.2020.6.n953	Zhu et al. 2020	Academic center	China/Taiwan	Predictive	275	Traditional Machine learning	Cardiovascular	No	No	Research	Closed registry/proprietary	Yes	No	Yes	Prospective cohort	No	Yes	Yes	No	Yes	No	1	0		0	1	2	0	1	0	1	5	0	0	0	0	1	0	0
669	Zhu 2020	Acute kidney injury in solitary kidney patients after partial nephrectomy: Incidence, risk factors and prediction	Ilse Siguachi	Acute kidney injury in solitary kidney patients after partial nephrectomy: incidence, risk factors and prediction	http://dx.doi.org/10.21037/tau.2020.03.45	Zhu et al. 2020	Non-academic medical center	China/Taiwan	Predictive	87	Traditional Machine learning	Other: Nephrology	No	No	Research	Closed registry/proprietary	Yes	No	Yes	Retrospective	No	No	No	No	Yes	No	1	0		0	0	1	0	1	0	1	3	0	1	1	0	0	0
670	Zhu 2020	Application of machine learning in the diagnosis of gastric cancer based on noninvasive characteristics	HUAN-JU SHIH	Application of machine learning in the diagnosis of gastric cancer based on noninvasive characteristics	https://doi.org/10.1371/journal.pone.0244869	Zhu et al., 2020	Non-academic medical center	China/Taiwan	Predictive	709	Traditional Machine learning	Gastroenterology	Yes	No	Research	Closed registry/proprietary	Yes	No	Yes	Retrospective	Yes	No	No	No	Yes	Yes	1	1		1	0	1	0	1	1	1	5	0	1	1	0	1	0	8
671	Zoli 2020	Machine learning-based prediction of outcomes of the endoscopic endonasal approach in Cushing disease: is the future coming?	HUAN-JU SHIH	Machine learningâ€“based prediction of outcomes of the endoscopic endonasal approach in Cushing disease: is the future coming?	https://thejns.org/doi/abs/10.3171/2020.3.FOCUS2060	Zoli et al., 2020	Academic center	EU	Predictive	151	Traditional Machine learning	Endocrinology	No	No	Research	Closed registry/proprietary	Yes	No	Yes	Retrospective	No	Yes	Yes	Yes	Yes	No	1	0		0	1	2	2	1	0	1	7	1	0	0	0	1	0	6	3
